# Supplementary material for: Datasets on demographic trends in enrollment into undergraduate engineering programs at Covenant University, Nigeria
Source: Data Brief. 2018 Mar 7;18:47–59. doi: 10.1016/j.dib.2018.02.073 (PMC5996132; doi:10.1016/j.dib.2018.02.073)
Supplement: Supplementary file 2 — Supplementary material [file mmc2.xlsx]

## Sheet: General Data
Sample	Year of Admission	Gender	State of Origin	Entry Age
1	2002\2003	MALE	OGUN	19
2	2002\2003	MALE	OGUN	18
3	2002\2003	MALE	ONDO	18
4	2002\2003	FEMALE	OGUN	17
5	2002\2003	MALE	Nasarawa	20
6	2002\2003	FEMALE	KWARA	26
7	2002\2003	MALE	DELTA	21
8	2002\2003	FEMALE	ONDO	20
9	2002\2003	MALE	OSUN	26
10	2002\2003	MALE	OSUN	20
11	2002\2003	FEMALE	DELTA	20
12	2002\2003	MALE	KOGI	18
13	2002\2003	MALE	ONDO	20
14	2002\2003	FEMALE	AKWA IBOM	19
15	2002\2003	FEMALE	ONDO	21
16	2002\2003	MALE	OGUN	26
17	2002\2003	MALE	ONDO	21
18	2002\2003	FEMALE	LAGOS	18
19	2002\2003	FEMALE	ONDO	20
20	2002\2003	FEMALE	ONDO	19
21	2002\2003	MALE	OYO	21
22	2002\2003	MALE	OSUN	21
23	2002\2003	MALE	EDO	18
24	2002\2003	FEMALE	OSUN	28
25	2002\2003	MALE	KOGI	22
26	2002\2003	FEMALE	OSUN	20
27	2002\2003	MALE	EKITI	19
28	2002\2003	FEMALE	OSUN	19
29	2002\2003	MALE	KOGI	22
30	2002\2003	MALE	ONDO	17
31	2002\2003	FEMALE	OSUN	18
32	2002\2003	MALE	OSUN	24
33	2002\2003	MALE	KWARA	19
34	2002\2003	FEMALE	OYO	19
35	2002\2003	FEMALE	LAGOS	22
36	2002\2003	MALE	OSUN	22
37	2002\2003	MALE	PLATEAU	18
38	2002\2003	FEMALE	EKITI	19
39	2002\2003	MALE	IMO	17
40	2002\2003	FEMALE	IMO	22
41	2002\2003	MALE	EDO	25
42	2002\2003	MALE	CROSS RIVER	20
43	2002\2003	MALE	DELTA	17
44	2002\2003	MALE	KOGI	18
45	2002\2003	MALE	OGUN	17
46	2002\2003	FEMALE	DELTA	19
47	2002\2003	MALE	KOGI	17
48	2002\2003	MALE	OYO	23
49	2002\2003	FEMALE	RIVERS	20
50	2002\2003	MALE	EDO	25
51	2002\2003	MALE	LAGOS	18
52	2002\2003	MALE	EKITI	23
53	2002\2003	MALE	OGUN	17
54	2002\2003	FEMALE	OGUN	18
55	2002\2003	MALE	KWARA	21
56	2002\2003	FEMALE	LAGOS	19
57	2002\2003	MALE	OGUN	21
58	2002\2003	FEMALE	OGUN	19
59	2002\2003	FEMALE	DELTA	17
60	2002\2003	MALE	LAGOS	24
61	2002\2003	MALE	EDO	16
62	2002\2003	MALE	BENUE	34
63	2002\2003	MALE	OGUN	18
64	2002\2003	MALE	KWARA	19
65	2003\2004	MALE	OGUN	17
66	2003\2004	MALE	IMO	19
67	2003\2004	MALE	LAGOS	19
68	2003\2004	FEMALE	OGUN	17
69	2003\2004	MALE	ANAMBRA	21
70	2003\2004	MALE	KOGI	18
71	2003\2004	FEMALE	OYO	21
72	2003\2004	MALE	OYO	20
73	2003\2004	MALE	DELTA	17
74	2003\2004	MALE	OSUN	19
75	2003\2004	FEMALE	OGUN	18
76	2003\2004	MALE	EKITI	18
77	2003\2004	MALE	OSUN	20
78	2003\2004	FEMALE	KWARA	18
79	2003\2004	MALE	EDO	18
80	2003\2004	FEMALE	ONDO	19
81	2003\2004	FEMALE	ONDO	18
82	2003\2004	MALE	OYO	18
83	2003\2004	MALE	OSUN	21
84	2003\2004	MALE	LAGOS	19
85	2003\2004	FEMALE	EDO	18
86	2003\2004	FEMALE	DELTA	17
87	2003\2004	FEMALE	OSUN	17
88	2003\2004	MALE	OGUN	17
89	2003\2004	MALE	LAGOS	16
90	2003\2004	FEMALE	ONDO	19
91	2003\2004	MALE	LAGOS	17
92	2003\2004	MALE	ONDO	21
93	2003\2004	MALE	ONDO	19
94	2003\2004	FEMALE	AKWA IBOM	18
95	2003\2004	MALE	OGUN	19
96	2003\2004	MALE	ONDO	19
97	2003\2004	FEMALE	OYO	18
98	2003\2004	MALE	OYO	18
99	2003\2004	MALE	EKITI	19
100	2003\2004	FEMALE	EDO	19
101	2003\2004	MALE	OSUN	18
102	2003\2004	FEMALE	LAGOS	17
103	2003\2004	MALE	OYO	18
104	2003\2004	FEMALE	ONDO	17
105	2003\2004	MALE	OYO	17
106	2003\2004	FEMALE	ONDO	18
107	2003\2004	MALE	ANAMBRA	20
108	2003\2004	FEMALE	ONDO	17
109	2003\2004	MALE	OYO	19
110	2003\2004	MALE	KOGI	20
111	2003\2004	MALE	EDO	17
112	2003\2004	FEMALE	LAGOS	18
113	2003\2004	FEMALE	DELTA	19
114	2003\2004	MALE	ABIA	20
115	2003\2004	MALE	ANAMBRA	19
116	2003\2004	MALE	ONDO	18
117	2003\2004	MALE	OGUN	20
118	2003\2004	MALE	DELTA	18
119	2003\2004	MALE	DELTA	19
120	2003\2004	FEMALE	OGUN	17
121	2003\2004	FEMALE	OGUN	17
122	2003\2004	MALE	EKITI	18
123	2003\2004	MALE	DELTA	16
124	2003\2004	MALE	KOGI	21
125	2003\2004	FEMALE	OGUN	18
126	2003\2004	MALE	EDO	20
127	2003\2004	FEMALE	DELTA	19
128	2003\2004	FEMALE	ONDO	16
129	2003\2004	FEMALE	EKITI	18
130	2003\2004	MALE	DELTA	18
131	2003\2004	MALE	OYO	18
132	2003\2004	FEMALE	LAGOS	19
133	2003\2004	MALE	OGUN	18
134	2003\2004	MALE	OGUN	18
135	2003\2004	MALE	OGUN	18
136	2003\2004	MALE	EDO	18
137	2003\2004	MALE	DELTA	20
138	2003\2004	MALE	EDO	21
139	2003\2004	FEMALE	IMO	18
140	2003\2004	MALE	OGUN	18
141	2003\2004	MALE	OYO	20
142	2003\2004	MALE	ONDO	22
143	2003\2004	MALE	OGUN	18
144	2003\2004	FEMALE	OGUN	18
145	2003\2004	MALE	LAGOS	19
146	2003\2004	MALE	ABIA	18
147	2003\2004	FEMALE	OYO	19
148	2003\2004	MALE	KWARA	18
149	2003\2004	MALE	OYO	21
150	2003\2004	MALE	OGUN	19
151	2003\2004	MALE	EKITI	18
152	2003\2004	MALE	DELTA	20
153	2003\2004	FEMALE	OGUN	18
154	2003\2004	MALE	DELTA	19
155	2003\2004	MALE	ANAMBRA	18
156	2003\2004	FEMALE	OGUN	19
157	2003\2004	MALE	LAGOS	19
158	2003\2004	MALE	DELTA	18
159	2003\2004	FEMALE	OGUN	19
160	2003\2004	MALE	OGUN	18
161	2003\2004	MALE	DELTA	20
162	2003\2004	FEMALE	OGUN	18
163	2003\2004	MALE	ANAMBRA	18
164	2003\2004	MALE	OSUN	17
165	2003\2004	FEMALE	DELTA	18
166	2003\2004	MALE	OGUN	17
167	2003\2004	FEMALE	ANAMBRA	19
168	2003\2004	MALE	DELTA	21
169	2003\2004	MALE	OGUN	18
170	2003\2004	MALE	EKITI	17
171	2003\2004	MALE	ONDO	19
172	2003\2004	MALE	ABIA	18
173	2003\2004	FEMALE	ANAMBRA	20
174	2003\2004	FEMALE	EDO	19
175	2003\2004	MALE	OSUN	19
176	2003\2004	MALE	OSUN	20
177	2003\2004	MALE	EKITI	16
178	2003\2004	MALE	OGUN	19
179	2003\2004	MALE	EKITI	18
180	2003\2004	MALE	OYO	22
181	2003\2004	MALE	AKWA IBOM	19
182	2003\2004	FEMALE	ANAMBRA	18
183	2003\2004	FEMALE	ABIA	18
184	2003\2004	MALE	ANAMBRA	18
185	2003\2004	MALE	EKITI	17
186	2003\2004	MALE	OGUN	18
187	2003\2004	MALE	OSUN	17
188	2003\2004	MALE	EDO	17
189	2003\2004	FEMALE	EDO	20
190	2003\2004	FEMALE	IMO	18
191	2003\2004	MALE	ENUGU	17
192	2003\2004	MALE	OGUN	21
193	2003\2004	MALE	ONDO	19
194	2003\2004	MALE	OGUN	18
195	2003\2004	MALE	OYO	18
196	2003\2004	FEMALE	OSUN	18
197	2003\2004	FEMALE	LAGOS	20
198	2003\2004	MALE	OSUN	17
199	2003\2004	MALE	ONDO	19
200	2003\2004	MALE	OGUN	16
201	2003\2004	MALE	EDO	18
202	2003\2004	FEMALE	EKITI	19
203	2003\2004	MALE	EKITI	19
204	2003\2004	MALE	ENUGU	19
205	2003\2004	MALE	EKITI	21
206	2003\2004	MALE	ONDO	17
207	2003\2004	FEMALE	EDO	18
208	2003\2004	MALE	CROSS RIVER	18
209	2003\2004	MALE	ABIA	21
210	2003\2004	FEMALE	OSUN	18
211	2003\2004	MALE	DELTA	18
212	2003\2004	MALE	OSUN	16
213	2003\2004	MALE	OGUN	17
214	2003\2004	MALE	OGUN	21
215	2003\2004	MALE	DELTA	20
216	2003\2004	FEMALE	OGUN	17
217	2003\2004	MALE	OSUN	20
218	2003\2004	FEMALE	ONDO	19
219	2003\2004	MALE	EDO	19
220	2003\2004	MALE	LAGOS	16
221	2003\2004	MALE	LAGOS	22
222	2003\2004	FEMALE	DELTA	21
223	2003\2004	MALE	OGUN	18
224	2003\2004	MALE	DELTA	18
225	2003\2004	MALE	KWARA	17
226	2003\2004	FEMALE	OGUN	22
227	2003\2004	FEMALE	EKITI	17
228	2003\2004	MALE	OSUN	17
229	2003\2004	MALE	ONDO	18
230	2003\2004	MALE	ONDO	19
231	2003\2004	MALE	OSUN	20
232	2003\2004	MALE	OYO	17
233	2003\2004	MALE	LAGOS	22
234	2003\2004	FEMALE	OSUN	19
235	2003\2004	MALE	ONDO	19
236	2003\2004	MALE	LAGOS	19
237	2003\2004	MALE	OYO	18
238	2003\2004	FEMALE	KOGI	20
239	2003\2004	MALE	EDO	19
240	2003\2004	MALE	OSUN	20
241	2003\2004	MALE	OYO	18
242	2003\2004	FEMALE	LAGOS	18
243	2003\2004	MALE	ANAMBRA	19
244	2003\2004	MALE	KOGI	18
245	2003\2004	MALE	ENUGU	20
246	2003\2004	FEMALE	OYO	18
247	2003\2004	FEMALE	LAGOS	18
248	2003\2004	MALE	OSUN	19
249	2003\2004	FEMALE	OYO	19
250	2003\2004	MALE	OYO	17
251	2003\2004	MALE	IMO	17
252	2003\2004	MALE	ABIA	19
253	2003\2004	FEMALE	BORNO	19
254	2003\2004	FEMALE	OGUN	21
255	2003\2004	MALE	OGUN	18
256	2003\2004	MALE	OGUN	20
257	2003\2004	MALE	OGUN	20
258	2003\2004	MALE	OYO	18
259	2003\2004	MALE	EKITI	18
260	2003\2004	MALE	ABIA	21
261	2003\2004	MALE	LAGOS	20
262	2003\2004	MALE	LAGOS	20
263	2003\2004	FEMALE	EKITI	19
264	2003\2004	MALE	ONDO	20
265	2003\2004	MALE	OSUN	17
266	2003\2004	MALE	OGUN	20
267	2003\2004	FEMALE	ANAMBRA	17
268	2003\2004	FEMALE	OYO	17
269	2003\2004	MALE	ONDO	19
270	2003\2004	MALE	ONDO	18
271	2003\2004	MALE	DELTA	18
272	2003\2004	MALE	DELTA	18
273	2003\2004	MALE	ABIA	17
274	2003\2004	FEMALE	AKWA IBOM	20
275	2003\2004	MALE	OYO	18
276	2003\2004	MALE	DELTA	18
277	2003\2004	MALE	LAGOS	17
278	2003\2004	MALE	IMO	18
279	2003\2004	MALE	OGUN	22
280	2003\2004	FEMALE	KWARA	19
281	2003\2004	MALE	DELTA	19
282	2003\2004	MALE	RIVERS	18
283	2003\2004	FEMALE	IMO	19
284	2003\2004	MALE	ANAMBRA	17
285	2003\2004	MALE	ANAMBRA	17
286	2003\2004	MALE	KOGI	18
287	2003\2004	MALE	LAGOS	18
288	2003\2004	MALE	OSUN	19
289	2003\2004	MALE	OGUN	19
290	2003\2004	MALE	ONDO	20
291	2003\2004	MALE	AKWA IBOM	19
292	2003\2004	MALE	DELTA	18
293	2003\2004	MALE	BAYELSA	22
294	2003\2004	MALE	NIGER	20
295	2003\2004	MALE	OSUN	20
296	2003\2004	MALE	CROSS RIVER	19
297	2003\2004	FEMALE	ANAMBRA	20
298	2003\2004	FEMALE	EKITI	21
299	2003\2004	MALE	OSUN	20
300	2003\2004	MALE	OGUN	18
301	2003\2004	MALE	EKITI	18
302	2003\2004	MALE	OGUN	18
303	2003\2004	MALE	ONDO	20
304	2003\2004	MALE	ANAMBRA	17
305	2003\2004	MALE	OGUN	17
306	2003\2004	MALE	DELTA	18
307	2003\2004	FEMALE	DELTA	18
308	2003\2004	MALE	IMO	18
309	2003\2004	MALE	ANAMBRA	20
310	2007\2008	MALE	ONDO	19
311	2007\2008	MALE	DELTA	17
312	2007\2008	MALE	KOGI	18
313	2007\2008	MALE	OGUN	17
314	2007\2008	MALE	OGUN	18
315	2007\2008	FEMALE	OSUN	17
316	2007\2008	MALE	OSUN	17
317	2007\2008	MALE	OGUN	18
318	2007\2008	FEMALE	ONDO	18
319	2007\2008	FEMALE	OSUN	18
320	2007\2008	FEMALE	OGUN	19
321	2007\2008	MALE	LAGOS	19
322	2007\2008	MALE	EKITI	19
323	2007\2008	MALE	OGUN	18
324	2007\2008	MALE	LAGOS	18
325	2007\2008	FEMALE	CROSS RIVER	18
326	2007\2008	FEMALE	AKWA IBOM	18
327	2007\2008	FEMALE	ONDO	20
328	2007\2008	MALE	OGUN	17
329	2007\2008	MALE	ONDO	18
330	2007\2008	MALE	ANAMBRA	18
331	2007\2008	MALE	ABIA	22
332	2007\2008	FEMALE	OSUN	17
333	2007\2008	MALE	OSUN	18
334	2007\2008	MALE	OGUN	17
335	2007\2008	MALE	OGUN	19
336	2007\2008	MALE	IMO	18
337	2007\2008	MALE	EKITI	18
338	2007\2008	MALE	OSUN	18
339	2007\2008	FEMALE	ANAMBRA	18
340	2007\2008	MALE	ONDO	17
341	2007\2008	MALE	DELTA	18
342	2007\2008	MALE	EDO	19
343	2007\2008	FEMALE	DELTA	17
344	2007\2008	MALE	EDO	18
345	2007\2008	MALE	OGUN	18
346	2007\2008	MALE	DELTA	17
347	2007\2008	MALE	OGUN	17
348	2007\2008	MALE	OYO	18
349	2007\2008	FEMALE	DELTA	17
350	2007\2008	MALE	EDO	17
351	2007\2008	MALE	OSUN	17
352	2007\2008	MALE	OGUN	22
353	2007\2008	MALE	LAGOS	17
354	2007\2008	FEMALE	IMO	18
355	2007\2008	MALE	EDO	18
356	2007\2008	MALE	OGUN	17
357	2007\2008	FEMALE	DELTA	17
358	2007\2008	FEMALE	OGUN	17
359	2007\2008	FEMALE	EDO	20
360	2007\2008	MALE	ONDO	17
361	2007\2008	MALE	OGUN	17
362	2007\2008	MALE	OGUN	18
363	2007\2008	MALE	DELTA	18
364	2007\2008	MALE	OGUN	18
365	2007\2008	MALE	EKITI	18
366	2007\2008	FEMALE	KADUNA	18
367	2007\2008	MALE	DELTA	18
368	2007\2008	MALE	OGUN	17
369	2007\2008	MALE	ANAMBRA	18
370	2007\2008	MALE	ANAMBRA	22
371	2007\2008	MALE	ABIA	17
372	2007\2008	FEMALE	ANAMBRA	16
373	2007\2008	FEMALE	ANAMBRA	18
374	2007\2008	FEMALE	OGUN	18
375	2007\2008	MALE	OYO	16
376	2007\2008	MALE	ANAMBRA	16
377	2007\2008	MALE	OGUN	17
378	2007\2008	MALE	OYO	17
379	2007\2008	MALE	OGUN	17
380	2007\2008	MALE	DELTA	18
381	2007\2008	MALE	OYO	17
382	2007\2008	MALE	OGUN	18
383	2007\2008	MALE	ONDO	19
384	2007\2008	FEMALE	KOGI	16
385	2007\2008	MALE	OYO	18
386	2007\2008	MALE	ANAMBRA	18
387	2007\2008	FEMALE	ANAMBRA	17
388	2007\2008	MALE	ABIA	19
389	2007\2008	FEMALE	OSUN	17
390	2007\2008	FEMALE	OYO	19
391	2007\2008	MALE	EDO	20
392	2007\2008	MALE	DELTA	17
393	2007\2008	MALE	OGUN	19
394	2007\2008	FEMALE	ONDO	17
395	2007\2008	MALE	OGUN	18
396	2007\2008	MALE	OGUN	17
397	2007\2008	MALE	IMO	20
398	2007\2008	FEMALE	OSUN	17
399	2007\2008	MALE	DELTA	18
400	2007\2008	MALE	EDO	18
401	2007\2008	MALE	ABIA	17
402	2007\2008	MALE	OYO	19
403	2007\2008	MALE	AKWA IBOM	16
404	2007\2008	MALE	AKWA IBOM	19
405	2007\2008	MALE	ENUGU	17
406	2007\2008	FEMALE	ANAMBRA	18
407	2007\2008	MALE	OSUN	18
408	2007\2008	MALE	ONDO	18
409	2007\2008	MALE	EKITI	17
410	2007\2008	FEMALE	RIVERS	18
411	2007\2008	FEMALE	ABIA	17
412	2007\2008	MALE	DELTA	17
413	2007\2008	FEMALE	EDO	20
414	2007\2008	FEMALE	ONDO	17
415	2007\2008	FEMALE	LAGOS	16
416	2007\2008	MALE	LAGOS	18
417	2007\2008	MALE	EKITI	18
418	2007\2008	MALE	OYO	21
419	2007\2008	MALE	OYO	17
420	2007\2008	MALE	LAGOS	18
421	2007\2008	MALE	OSUN	18
422	2007\2008	MALE	OSUN	19
423	2007\2008	FEMALE	LAGOS	18
424	2007\2008	MALE	OSUN	17
425	2007\2008	FEMALE	OSUN	18
426	2007\2008	FEMALE	OGUN	17
427	2007\2008	MALE	EDO	17
428	2007\2008	MALE	EKITI	18
429	2007\2008	MALE	OSUN	18
430	2007\2008	MALE	LAGOS	17
431	2007\2008	MALE	ABIA	18
432	2007\2008	MALE	DELTA	16
433	2007\2008	MALE	ABIA	18
434	2007\2008	MALE	KOGI	16
435	2007\2008	MALE	LAGOS	18
436	2007\2008	MALE	DELTA	19
437	2007\2008	MALE	OSUN	21
438	2007\2008	MALE	OGUN	17
439	2007\2008	MALE	OGUN	17
440	2007\2008	MALE	OGUN	22
441	2007\2008	MALE	KOGI	18
442	2007\2008	MALE	DELTA	18
443	2007\2008	MALE	EDO	16
444	2007\2008	MALE	OSUN	17
445	2007\2008	FEMALE	LAGOS	17
446	2007\2008	FEMALE	OSUN	18
447	2007\2008	MALE	DELTA	18
448	2007\2008	MALE	RIVERS	18
449	2007\2008	MALE	ONDO	17
450	2007\2008	FEMALE	OSUN	17
451	2007\2008	FEMALE	LAGOS	17
452	2007\2008	MALE	DELTA	18
453	2007\2008	FEMALE	OGUN	16
454	2007\2008	MALE	ANAMBRA	18
455	2007\2008	MALE	AKWA IBOM	19
456	2007\2008	MALE	ANAMBRA	18
457	2007\2008	MALE	OSUN	18
458	2007\2008	MALE	OSUN	19
459	2007\2008	MALE	CROSS RIVER	20
460	2007\2008	MALE	RIVERS	18
461	2007\2008	MALE	AKWA IBOM	22
462	2007\2008	FEMALE	EDO	17
463	2007\2008	MALE	ADAMAWA	18
464	2007\2008	MALE	KANO	19
465	2007\2008	FEMALE	DELTA	17
466	2007\2008	MALE	OGUN	17
467	2007\2008	MALE	LAGOS	19
468	2007\2008	MALE	LAGOS	16
469	2007\2008	MALE	RIVERS	18
470	2007\2008	MALE	OYO	17
471	2007\2008	MALE	DELTA	20
472	2007\2008	MALE	IMO	17
473	2007\2008	FEMALE	OYO	17
474	2007\2008	MALE	KOGI	18
475	2007\2008	MALE	ONDO	20
476	2007\2008	MALE	OSUN	18
477	2007\2008	MALE	OYO	18
478	2007\2008	MALE	EKITI	19
479	2007\2008	MALE	OGUN	16
480	2007\2008	MALE	OYO	17
481	2007\2008	MALE	ONDO	18
482	2007\2008	FEMALE	ANAMBRA	18
483	2007\2008	MALE	DELTA	18
484	2007\2008	MALE	DELTA	18
485	2007\2008	MALE	DELTA	20
486	2007\2008	MALE	OGUN	19
487	2007\2008	FEMALE	EDO	20
488	2007\2008	MALE	OSUN	18
489	2007\2008	MALE	ANAMBRA	19
490	2007\2008	MALE	OGUN	19
491	2007\2008	MALE	OYO	16
492	2007\2008	MALE	RIVERS	19
493	2007\2008	MALE	OSUN	17
494	2007\2008	MALE	IMO	20
495	2007\2008	MALE	EKITI	18
496	2007\2008	MALE	AKWA IBOM	18
497	2007\2008	MALE	ANAMBRA	18
498	2007\2008	MALE	ABIA	18
499	2007\2008	MALE	OGUN	17
500	2007\2008	MALE	IMO	16
501	2007\2008	MALE	KWARA	17
502	2007\2008	MALE	ONDO	18
503	2007\2008	MALE	OGUN	20
504	2007\2008	MALE	EKITI	18
505	2007\2008	MALE	KWARA	17
506	2007\2008	MALE	EKITI	18
507	2007\2008	MALE	OGUN	20
508	2007\2008	MALE	BAYELSA	17
509	2007\2008	MALE	OSUN	18
510	2007\2008	MALE	OYO	18
511	2007\2008	FEMALE	OSUN	17
512	2007\2008	MALE	ANAMBRA	19
513	2007\2008	MALE	ONDO	18
514	2007\2008	MALE	CROSS RIVER	19
515	2007\2008	MALE	ABIA	17
516	2007\2008	MALE	OGUN	21
517	2007\2008	MALE	IMO	22
518	2007\2008	MALE	ONDO	18
519	2007\2008	MALE	OGUN	18
520	2007\2008	MALE	EDO	17
521	2007\2008	MALE	DELTA	17
522	2007\2008	MALE	RIVERS	18
523	2007\2008	MALE	OSUN	18
524	2007\2008	MALE	KWARA	20
525	2007\2008	MALE	OYO	17
526	2007\2008	MALE	EKITI	17
527	2007\2008	FEMALE	OGUN	16
528	2007\2008	FEMALE	ABIA	17
529	2007\2008	MALE	ONDO	17
530	2007\2008	FEMALE	OYO	17
531	2007\2008	MALE	ANAMBRA	18
532	2007\2008	MALE	ABIA	17
533	2007\2008	MALE	OSUN	16
534	2007\2008	MALE	EKITI	18
535	2007\2008	MALE	OSUN	16
536	2007\2008	FEMALE	ONDO	18
537	2007\2008	FEMALE	OSUN	17
538	2007\2008	MALE	ABIA	18
539	2007\2008	MALE	DELTA	19
540	2007\2008	MALE	OGUN	18
541	2007\2008	MALE	EKITI	19
542	2007\2008	MALE	OGUN	21
543	2007\2008	MALE	OGUN	19
544	2007\2008	FEMALE	EDO	15
545	2007\2008	FEMALE	OGUN	20
546	2007\2008	MALE	DELTA	18
547	2007\2008	MALE	EKITI	17
548	2007\2008	FEMALE	OGUN	17
549	2007\2008	FEMALE	KOGI	18
550	2007\2008	MALE	EKITI	16
551	2007\2008	MALE	KOGI	17
552	2007\2008	MALE	IMO	17
553	2007\2008	MALE	LAGOS	18
554	2007\2008	MALE	ANAMBRA	19
555	2007\2008	MALE	DELTA	17
556	2007\2008	MALE	EDO	19
557	2007\2008	FEMALE	EKITI	16
558	2007\2008	MALE	OGUN	18
559	2007\2008	FEMALE	ANAMBRA	17
560	2007\2008	MALE	ANAMBRA	16
561	2007\2008	MALE	ONDO	18
562	2007\2008	MALE	OSUN	18
563	2007\2008	FEMALE	DELTA	17
564	2007\2008	MALE	EDO	17
565	2007\2008	MALE	OSUN	18
566	2007\2008	MALE	ENUGU	19
567	2007\2008	FEMALE	DELTA	17
568	2007\2008	MALE	ONDO	19
569	2007\2008	MALE	EDO	17
570	2007\2008	MALE	OSUN	18
571	2007\2008	MALE	BORNO	18
572	2007\2008	MALE	OSUN	16
573	2007\2008	MALE	LAGOS	17
574	2007\2008	MALE	ABIA	18
575	2007\2008	MALE	EKITI	19
576	2007\2008	MALE	EDO	18
577	2007\2008	MALE	ANAMBRA	17
578	2007\2008	MALE	OGUN	19
579	2007\2008	FEMALE	ANAMBRA	18
580	2007\2008	MALE	OGUN	17
581	2007\2008	MALE	IMO	19
582	2007\2008	MALE	OSUN	19
583	2007\2008	FEMALE	OYO	20
584	2007\2008	MALE	IMO	18
585	2007\2008	MALE	LAGOS	20
586	2007\2008	MALE	OGUN	17
587	2007\2008	MALE	GOMBE	18
588	2007\2008	MALE	OSUN	19
589	2007\2008	MALE	KWARA	18
590	2007\2008	MALE	OYO	18
591	2007\2008	MALE	ONDO	18
592	2007\2008	MALE	OGUN	18
593	2007\2008	MALE	OSUN	18
594	2007\2008	MALE	OGUN	17
595	2007\2008	MALE	EDO	18
596	2007\2008	MALE	OGUN	18
597	2007\2008	MALE	ONDO	19
598	2007\2008	MALE	OYO	17
599	2007\2008	MALE	ONDO	19
600	2007\2008	MALE	OSUN	17
601	2007\2008	MALE	ABIA	18
602	2007\2008	MALE	KWARA	18
603	2007\2008	MALE	EDO	19
604	2007\2008	MALE	OGUN	22
605	2007\2008	MALE	OSUN	18
606	2007\2008	MALE	KOGI	17
607	2007\2008	FEMALE	LAGOS	17
608	2007\2008	FEMALE	ONDO	17
609	2007\2008	FEMALE	AKWA IBOM	18
610	2007\2008	MALE	ONDO	19
611	2007\2008	MALE	EDO	19
612	2007\2008	FEMALE	RIVERS	19
613	2007\2008	MALE	DELTA	19
614	2007\2008	FEMALE	ANAMBRA	18
615	2007\2008	MALE	OGUN	17
616	2007\2008	MALE	OYO	19
617	2007\2008	FEMALE	IMO	17
618	2007\2008	MALE	OSUN	17
619	2007\2008	MALE	OYO	17
620	2007\2008	MALE	DELTA	18
621	2007\2008	FEMALE	ABIA	18
622	2007\2008	MALE	EKITI	19
623	2007\2008	MALE	DELTA	19
624	2007\2008	FEMALE	IMO	19
625	2007\2008	MALE	EDO	19
626	2007\2008	FEMALE	DELTA	18
627	2007\2008	MALE	ONDO	16
628	2007\2008	FEMALE	DELTA	17
629	2007\2008	MALE	OYO	19
630	2007\2008	MALE	EKITI	17
631	2007\2008	MALE	ANAMBRA	18
632	2007\2008	MALE	ANAMBRA	18
633	2007\2008	MALE	OSUN	17
634	2007\2008	MALE	DELTA	17
635	2007\2008	MALE	DELTA	20
636	2007\2008	MALE	AKWA IBOM	17
637	2007\2008	MALE	DELTA	20
638	2007\2008	MALE	BENUE	18
639	2007\2008	MALE	DELTA	19
640	2007\2008	MALE	ANAMBRA	18
641	2007\2008	FEMALE	DELTA	18
642	2007\2008	FEMALE	OGUN	19
643	2007\2008	FEMALE	OGUN	17
644	2007\2008	MALE	LAGOS	18
645	2007\2008	FEMALE	KWARA	17
646	2007\2008	MALE	ONDO	17
647	2007\2008	MALE	OSUN	18
648	2007\2008	MALE	EDO	18
649	2007\2008	FEMALE	ANAMBRA	22
650	2007\2008	FEMALE	ABIA	16
651	2007\2008	MALE	DELTA	17
652	2007\2008	FEMALE	DELTA	18
653	2007\2008	FEMALE	DELTA	18
654	2007\2008	MALE	ANAMBRA	20
655	2007\2008	FEMALE	OSUN	18
656	2007\2008	FEMALE	ABIA	17
657	2007\2008	FEMALE	KOGI	20
658	2007\2008	MALE	OYO	17
659	2007\2008	FEMALE	PLATEAU	19
660	2007\2008	FEMALE	OGUN	19
661	2007\2008	FEMALE	IMO	17
662	2007\2008	FEMALE	KWARA	19
663	2007\2008	FEMALE	ONDO	17
664	2007\2008	FEMALE	IMO	19
665	2007\2008	FEMALE	DELTA	18
666	2007\2008	MALE	EDO	17
667	2007\2008	FEMALE	EDO	16
668	2007\2008	FEMALE	ANAMBRA	17
669	2007\2008	MALE	ONDO	20
670	2007\2008	FEMALE	EKITI	17
671	2007\2008	FEMALE	OGUN	18
672	2007\2008	MALE	EDO	18
673	2007\2008	FEMALE	OSUN	18
674	2007\2008	MALE	ONDO	18
675	2007\2008	FEMALE	ONDO	17
676	2007\2008	MALE	OSUN	17
677	2007\2008	MALE	KWARA	19
678	2007\2008	MALE	ANAMBRA	18
679	2007\2008	MALE	OSUN	18
680	2007\2008	MALE	IMO	18
681	2007\2008	MALE	KOGI	20
682	2007\2008	MALE	EDO	20
683	2007\2008	MALE	KOGI	18
684	2007\2008	MALE	KOGI	16
685	2007\2008	FEMALE	EDO	17
686	2007\2008	MALE	ONDO	17
687	2007\2008	FEMALE	EKITI	18
688	2007\2008	MALE	KOGI	21
689	2007\2008	MALE	ABIA	19
690	2007\2008	MALE	OGUN	19
691	2007\2008	FEMALE	KWARA	18
692	2007\2008	MALE	DELTA	17
693	2007\2008	MALE	DELTA	18
694	2007\2008	MALE	OSUN	20
695	2007\2008	FEMALE	OGUN	18
696	2007\2008	FEMALE	OSUN	17
697	2007\2008	FEMALE	KWARA	18
698	2007\2008	MALE	ANAMBRA	19
699	2007\2008	FEMALE	ANAMBRA	17
700	2007\2008	FEMALE	AKWA IBOM	17
701	2007\2008	FEMALE	IMO	18
702	2007\2008	FEMALE	DELTA	16
703	2007\2008	FEMALE	EDO	17
704	2008\2009	MALE	IMO	21
705	2008\2009	MALE	ABIA	18
706	2008\2009	MALE	IMO	21
707	2008\2009	MALE	OYO	18
708	2008\2009	MALE	KOGI	17
709	2008\2009	MALE	ANAMBRA	18
710	2008\2009	FEMALE	ABIA	17
711	2008\2009	MALE	AKWA IBOM	15
712	2008\2009	MALE	OGUN	16
713	2008\2009	FEMALE	OGUN	18
714	2008\2009	MALE	OSUN	19
715	2008\2009	FEMALE	EDO	18
716	2008\2009	FEMALE	AKWA IBOM	17
717	2008\2009	MALE	KOGI	19
718	2008\2009	MALE	ANAMBRA	19
719	2008\2009	FEMALE	ABIA	17
720	2008\2009	MALE	OGUN	17
721	2008\2009	MALE	KADUNA	17
722	2008\2009	MALE	ONDO	20
723	2008\2009	FEMALE	KOGI	16
724	2008\2009	MALE	EKITI	17
725	2008\2009	MALE	DELTA	19
726	2008\2009	MALE	DELTA	18
727	2008\2009	FEMALE	KADUNA	17
728	2008\2009	MALE	OGUN	17
729	2008\2009	MALE	ONDO	17
730	2008\2009	FEMALE	OYO	18
731	2008\2009	MALE	LAGOS	19
732	2008\2009	FEMALE	OSUN	17
733	2008\2009	MALE	AKWA IBOM	17
734	2008\2009	FEMALE	ANAMBRA	17
735	2008\2009	MALE	OGUN	17
736	2008\2009	MALE	ABIA	22
737	2008\2009	MALE	IMO	19
738	2008\2009	MALE	LAGOS	17
739	2008\2009	FEMALE	ANAMBRA	21
740	2008\2009	MALE	ANAMBRA	19
741	2008\2009	MALE	ABIA	20
742	2008\2009	MALE	LAGOS	17
743	2008\2009	MALE	OSUN	20
744	2008\2009	FEMALE	LAGOS	18
745	2008\2009	FEMALE	ONDO	16
746	2008\2009	MALE	AKWA IBOM	18
747	2008\2009	MALE	ANAMBRA	19
748	2008\2009	FEMALE	OYO	16
749	2008\2009	MALE	OGUN	17
750	2008\2009	FEMALE	OGUN	18
751	2008\2009	MALE	EDO	19
752	2008\2009	FEMALE	DELTA	17
753	2008\2009	MALE	ABIA	17
754	2008\2009	MALE	OYO	17
755	2008\2009	FEMALE	EKITI	16
756	2008\2009	MALE	KWARA	18
757	2008\2009	MALE	KOGI	18
758	2008\2009	FEMALE	OSUN	16
759	2008\2009	MALE	OGUN	18
760	2008\2009	MALE	DELTA	19
761	2008\2009	MALE	IMO	19
762	2008\2009	MALE	DELTA	18
763	2008\2009	MALE	OGUN	18
764	2008\2009	MALE	AKWA IBOM	20
765	2008\2009	MALE	ANAMBRA	17
766	2008\2009	MALE	PLATEAU	19
767	2008\2009	FEMALE	BAYELSA	17
768	2008\2009	FEMALE	IMO	17
769	2008\2009	FEMALE	AKWA IBOM	16
770	2008\2009	MALE	AKWA IBOM	17
771	2008\2009	MALE	DELTA	16
772	2008\2009	FEMALE	OGUN	18
773	2008\2009	MALE	EDO	18
774	2008\2009	MALE	OYO	16
775	2008\2009	FEMALE	IMO	19
776	2008\2009	MALE	RIVERS	18
777	2008\2009	MALE	EKITI	18
778	2008\2009	MALE	ABIA	19
779	2008\2009	FEMALE	ABIA	17
780	2008\2009	FEMALE	ANAMBRA	17
781	2008\2009	FEMALE	ANAMBRA	16
782	2008\2009	MALE	EDO	17
783	2008\2009	MALE	ONDO	18
784	2008\2009	MALE	AKWA IBOM	18
785	2008\2009	MALE	OSUN	18
786	2008\2009	MALE	OYO	17
787	2008\2009	MALE	OSUN	17
788	2008\2009	FEMALE	EKITI	16
789	2008\2009	MALE	EKITI	19
790	2008\2009	MALE	KWARA	18
791	2008\2009	MALE	ANAMBRA	16
792	2008\2009	MALE	OYO	17
793	2008\2009	FEMALE	EKITI	17
794	2008\2009	MALE	DELTA	18
795	2008\2009	MALE	ABIA	17
796	2008\2009	MALE	OSUN	19
797	2008\2009	MALE	OGUN	17
798	2008\2009	MALE	OGUN	19
799	2008\2009	MALE	DELTA	17
800	2008\2009	FEMALE	OGUN	18
801	2008\2009	MALE	RIVERS	19
802	2008\2009	MALE	KWARA	18
803	2008\2009	MALE	LAGOS	18
804	2008\2009	FEMALE	DELTA	19
805	2008\2009	MALE	OSUN	17
806	2008\2009	MALE	OGUN	21
807	2008\2009	MALE	OGUN	17
808	2008\2009	FEMALE	ABIA	16
809	2008\2009	MALE	OSUN	17
810	2008\2009	MALE	OSUN	17
811	2008\2009	FEMALE	KWARA	18
812	2008\2009	MALE	ONDO	17
813	2008\2009	MALE	ONDO	19
814	2008\2009	MALE	AKWA IBOM	19
815	2008\2009	MALE	OGUN	19
816	2008\2009	MALE	RIVERS	17
817	2008\2009	MALE	KWARA	19
818	2008\2009	MALE	OYO	17
819	2008\2009	MALE	IMO	21
820	2008\2009	FEMALE	KOGI	17
821	2008\2009	MALE	ONDO	16
822	2008\2009	MALE	CROSS RIVER	18
823	2008\2009	MALE	OSUN	20
824	2008\2009	MALE	EKITI	21
825	2008\2009	MALE	ANAMBRA	18
826	2008\2009	MALE	EDO	19
827	2008\2009	MALE	AKWA IBOM	19
828	2008\2009	MALE	ABIA	17
829	2008\2009	MALE	ABIA	18
830	2008\2009	FEMALE	ONDO	16
831	2008\2009	MALE	OSUN	19
832	2008\2009	MALE	OGUN	17
833	2008\2009	MALE	IMO	19
834	2008\2009	MALE	DELTA	18
835	2008\2009	MALE	ANAMBRA	17
836	2008\2009	MALE	DELTA	18
837	2008\2009	MALE	DELTA	18
838	2008\2009	FEMALE	KENYA	20
839	2008\2009	MALE	EKITI	18
840	2008\2009	MALE	KOGI	18
841	2008\2009	FEMALE	EDO	17
842	2008\2009	MALE	ONDO	19
843	2008\2009	MALE	OYO	22
844	2008\2009	MALE	ONDO	17
845	2008\2009	MALE	DELTA	18
846	2008\2009	MALE	OYO	18
847	2008\2009	MALE	KOGI	18
848	2008\2009	MALE	ANAMBRA	18
849	2008\2009	MALE	OYO	19
850	2008\2009	MALE	OGUN	21
851	2008\2009	MALE	OSUN	20
852	2008\2009	MALE	ANAMBRA	19
853	2008\2009	MALE	BENUE	19
854	2008\2009	MALE	DELTA	18
855	2008\2009	MALE	RIVERS	17
856	2008\2009	MALE	IMO	17
857	2008\2009	MALE	OSUN	20
858	2008\2009	MALE	OGUN	18
859	2008\2009	MALE	OGUN	17
860	2008\2009	FEMALE	OGUN	18
861	2008\2009	MALE	ENUGU	19
862	2008\2009	MALE	AKWA IBOM	16
863	2008\2009	MALE	AKWA IBOM	19
864	2008\2009	MALE	DELTA	18
865	2008\2009	FEMALE	EDO	18
866	2008\2009	MALE	OGUN	22
867	2008\2009	MALE	OGUN	17
868	2008\2009	FEMALE	EKITI	17
869	2008\2009	MALE	ANAMBRA	20
870	2008\2009	MALE	OGUN	17
871	2008\2009	MALE	EDO	19
872	2008\2009	MALE	ANAMBRA	19
873	2008\2009	MALE	IMO	18
874	2008\2009	MALE	ONDO	18
875	2008\2009	MALE	ANAMBRA	18
876	2008\2009	MALE	ONDO	18
877	2008\2009	FEMALE	EDO	17
878	2008\2009	MALE	EDO	17
879	2008\2009	MALE	OGUN	19
880	2008\2009	MALE	OYO	17
881	2008\2009	FEMALE	BENUE	19
882	2008\2009	FEMALE	IMO	17
883	2008\2009	FEMALE	IMO	18
884	2008\2009	MALE	CROSS RIVER	17
885	2008\2009	FEMALE	OGUN	18
886	2008\2009	MALE	KWARA	20
887	2008\2009	MALE	ABIA	17
888	2008\2009	MALE	OSUN	17
889	2008\2009	FEMALE	DELTA	17
890	2008\2009	MALE	EBONYI	18
891	2008\2009	MALE	IMO	19
892	2008\2009	MALE	EDO	18
893	2008\2009	MALE	OGUN	18
894	2008\2009	MALE	OGUN	18
895	2008\2009	MALE	OYO	18
896	2008\2009	MALE	ONDO	17
897	2008\2009	MALE	OGUN	18
898	2008\2009	MALE	OSUN	18
899	2008\2009	FEMALE	OSUN	17
900	2008\2009	MALE	KADUNA	18
901	2008\2009	MALE	EDO	17
902	2008\2009	FEMALE	AKWA IBOM	19
903	2008\2009	MALE	KWARA	18
904	2008\2009	FEMALE	OGUN	19
905	2008\2009	MALE	AKWA IBOM	18
906	2008\2009	MALE	ANAMBRA	18
907	2008\2009	MALE	ANAMBRA	18
908	2008\2009	MALE	EKITI	22
909	2008\2009	MALE	EKITI	18
910	2008\2009	MALE	ONDO	16
911	2008\2009	MALE	EDO	18
912	2008\2009	MALE	EKITI	17
913	2008\2009	FEMALE	OGUN	18
914	2008\2009	FEMALE	ONDO	16
915	2008\2009	MALE	EKITI	17
916	2008\2009	FEMALE	ABIA	17
917	2008\2009	FEMALE	ONDO	17
918	2008\2009	MALE	DELTA	18
919	2008\2009	MALE	OGUN	17
920	2008\2009	FEMALE	OSUN	17
921	2008\2009	MALE	EKITI	20
922	2008\2009	MALE	OGUN	17
923	2008\2009	MALE	OYO	19
924	2008\2009	MALE	OSUN	17
925	2008\2009	MALE	OGUN	17
926	2008\2009	MALE	EDO	18
927	2008\2009	MALE	OGUN	16
928	2008\2009	MALE	DELTA	16
929	2008\2009	MALE	ANAMBRA	18
930	2008\2009	MALE	DELTA	19
931	2008\2009	MALE	ANAMBRA	18
932	2008\2009	MALE	KWARA	17
933	2008\2009	MALE	EDO	20
934	2008\2009	MALE	OGUN	22
935	2008\2009	MALE	OSUN	17
936	2008\2009	MALE	OSUN	16
937	2008\2009	MALE	KOGI	16
938	2008\2009	MALE	OSUN	18
939	2008\2009	MALE	OSUN	17
940	2008\2009	FEMALE	OYO	17
941	2008\2009	MALE	IMO	17
942	2008\2009	MALE	ANAMBRA	18
943	2008\2009	MALE	EBONYI	20
944	2008\2009	FEMALE	DELTA	17
945	2008\2009	FEMALE	EKITI	17
946	2008\2009	MALE	ANAMBRA	18
947	2008\2009	MALE	KOGI	17
948	2008\2009	FEMALE	ANAMBRA	19
949	2008\2009	MALE	ANAMBRA	17
950	2008\2009	FEMALE	ABIA	18
951	2008\2009	FEMALE	OGUN	17
952	2008\2009	MALE	DELTA	17
953	2008\2009	FEMALE	ONDO	17
954	2008\2009	MALE	ABIA	18
955	2008\2009	MALE	EDO	17
956	2008\2009	MALE	OGUN	17
957	2008\2009	MALE	EKITI	17
958	2008\2009	FEMALE	KOGI	20
959	2008\2009	MALE	OYO	17
960	2008\2009	MALE	ABIA	17
961	2008\2009	MALE	LAGOS	17
962	2008\2009	MALE	ABIA	17
963	2008\2009	MALE	ANAMBRA	17
964	2008\2009	MALE	OYO	17
965	2008\2009	FEMALE	ENUGU	17
966	2008\2009	FEMALE	OSUN	17
967	2008\2009	MALE	IMO	18
968	2008\2009	FEMALE	KOGI	18
969	2008\2009	MALE	EKITI	20
970	2008\2009	MALE	IMO	17
971	2008\2009	MALE	EDO	18
972	2008\2009	MALE	DELTA	17
973	2008\2009	MALE	OGUN	19
974	2008\2009	MALE	DELTA	19
975	2008\2009	MALE	OGUN	18
976	2008\2009	MALE	ANAMBRA	19
977	2008\2009	MALE	EKITI	19
978	2008\2009	MALE	EKITI	17
979	2008\2009	MALE	IMO	17
980	2008\2009	MALE	OGUN	19
981	2008\2009	MALE	BENUE	16
982	2008\2009	MALE	DELTA	19
983	2008\2009	FEMALE	OGUN	17
984	2008\2009	MALE	OYO	18
985	2008\2009	MALE	BAYELSA	19
986	2008\2009	MALE	CROSS RIVER	20
987	2008\2009	MALE	EBONYI	18
988	2008\2009	MALE	KWARA	19
989	2008\2009	FEMALE	EDO	17
990	2008\2009	MALE	LAGOS	18
991	2008\2009	MALE	CROSS RIVER	20
992	2008\2009	MALE	ABIA	18
993	2008\2009	MALE	DELTA	17
994	2008\2009	MALE	BAYELSA	17
995	2008\2009	MALE	EDO	17
996	2008\2009	MALE	ONDO	20
997	2008\2009	MALE	LAGOS	17
998	2008\2009	MALE	EDO	18
999	2008\2009	MALE	OGUN	18
1000	2008\2009	MALE	OSUN	19
1001	2008\2009	FEMALE	OGUN	17
1002	2008\2009	MALE	DELTA	17
1003	2008\2009	MALE	ABIA	17
1004	2008\2009	MALE	LAGOS	17
1005	2008\2009	FEMALE	ABIA	18
1006	2008\2009	MALE	OSUN	17
1007	2008\2009	FEMALE	KOGI	18
1008	2008\2009	MALE	EDO	18
1009	2008\2009	MALE	ONDO	17
1010	2008\2009	FEMALE	OGUN	16
1011	2008\2009	FEMALE	AKWA IBOM	18
1012	2008\2009	FEMALE	OYO	16
1013	2008\2009	MALE	OSUN	17
1014	2008\2009	FEMALE	OSUN	18
1015	2008\2009	MALE	CROSS RIVER	20
1016	2008\2009	FEMALE	OYO	17
1017	2008\2009	FEMALE	EBONYI	18
1018	2008\2009	MALE	ANAMBRA	18
1019	2008\2009	MALE	ANAMBRA	18
1020	2008\2009	FEMALE	KOGI	18
1021	2008\2009	FEMALE	DELTA	17
1022	2008\2009	MALE	ONDO	18
1023	2008\2009	FEMALE	ADAMAWA	17
1024	2008\2009	FEMALE	ONDO	16
1025	2008\2009	FEMALE	DELTA	18
1026	2008\2009	FEMALE	LAGOS	18
1027	2008\2009	MALE	AKWA IBOM	20
1028	2008\2009	FEMALE	ANAMBRA	18
1029	2008\2009	MALE	ANAMBRA	19
1030	2008\2009	MALE	OSUN	18
1031	2008\2009	MALE	OSUN	19
1032	2008\2009	MALE	ANAMBRA	17
1033	2008\2009	MALE	LAGOS	18
1034	2008\2009	MALE	LAGOS	18
1035	2008\2009	FEMALE	OSUN	17
1036	2008\2009	MALE	OYO	18
1037	2008\2009	MALE	DELTA	17
1038	2008\2009	MALE	EDO	18
1039	2008\2009	MALE	EDO	16
1040	2008\2009	MALE	EDO	18
1041	2008\2009	MALE	OYO	18
1042	2008\2009	MALE	OSUN	19
1043	2008\2009	MALE	ANAMBRA	17
1044	2008\2009	MALE	EDO	19
1045	2008\2009	FEMALE	ONDO	17
1046	2008\2009	MALE	OGUN	18
1047	2008\2009	FEMALE	OGUN	17
1048	2008\2009	MALE	ABIA	18
1049	2008\2009	MALE	OGUN	17
1050	2008\2009	MALE	ANAMBRA	18
1051	2008\2009	MALE	ANAMBRA	17
1052	2008\2009	FEMALE	DELTA	16
1053	2008\2009	FEMALE	ABIA	18
1054	2008\2009	MALE	OGUN	17
1055	2008\2009	MALE	BAUCHI	17
1056	2008\2009	MALE	OGUN	17
1057	2008\2009	MALE	BENUE	18
1058	2008\2009	MALE	KWARA	17
1059	2008\2009	MALE	IMO	18
1060	2008\2009	MALE	RIVERS	17
1061	2008\2009	FEMALE	ABIA	17
1062	2008\2009	FEMALE	OYO	17
1063	2008\2009	MALE	IMO	19
1064	2008\2009	MALE	BENUE	19
1065	2008\2009	MALE	ONDO	16
1066	2008\2009	MALE	OYO	17
1067	2008\2009	MALE	LAGOS	17
1068	2008\2009	MALE	DELTA	18
1069	2008\2009	MALE	KOGI	18
1070	2008\2009	MALE	EDO	19
1071	2008\2009	MALE	OGUN	18
1072	2008\2009	FEMALE	DELTA	17
1073	2008\2009	FEMALE	ABIA	17
1074	2008\2009	MALE	EDO	17
1075	2008\2009	MALE	AKWA IBOM	17
1076	2008\2009	MALE	DELTA	17
1077	2008\2009	MALE	AKWA IBOM	17
1078	2008\2009	MALE	KWARA	17
1079	2006\2007	MALE	EKITI	20
1080	2006\2007	MALE	OGUN	19
1081	2006\2007	MALE	OSUN	18
1082	2006\2007	FEMALE	OGUN	18
1083	2006\2007	MALE	OSUN	17
1084	2006\2007	MALE	OYO	17
1085	2006\2007	FEMALE	OGUN	18
1086	2006\2007	FEMALE	LAGOS	17
1087	2006\2007	MALE	OGUN	18
1088	2006\2007	MALE	OYO	17
1089	2006\2007	MALE	OYO	17
1090	2006\2007	FEMALE	OYO	19
1091	2006\2007	MALE	EKITI	17
1092	2006\2007	MALE	OGUN	18
1093	2006\2007	MALE	CROSS RIVER	17
1094	2006\2007	MALE	KWARA	18
1095	2006\2007	MALE	OSUN	17
1096	2006\2007	MALE	EDO	19
1097	2006\2007	FEMALE	OSUN	18
1098	2006\2007	FEMALE	EKITI	17
1099	2006\2007	FEMALE	EDO	19
1100	2006\2007	MALE	OGUN	17
1101	2006\2007	FEMALE	ABIA	18
1102	2006\2007	FEMALE	RIVERS	18
1103	2006\2007	FEMALE	ONDO	17
1104	2006\2007	FEMALE	RIVERS	16
1105	2006\2007	MALE	OGUN	18
1106	2006\2007	MALE	IMO	19
1107	2006\2007	FEMALE	ONDO	17
1108	2006\2007	MALE	DELTA	18
1109	2006\2007	FEMALE	DELTA	19
1110	2006\2007	MALE	OSUN	17
1111	2006\2007	MALE	OYO	18
1112	2006\2007	MALE	ABIA	18
1113	2006\2007	MALE	DELTA	18
1114	2006\2007	MALE	OGUN	19
1115	2006\2007	MALE	PLATEAU	19
1116	2006\2007	MALE	OGUN	19
1117	2006\2007	FEMALE	OGUN	18
1118	2006\2007	MALE	AKWA IBOM	17
1119	2006\2007	MALE	DELTA	17
1120	2006\2007	FEMALE	EDO	18
1121	2006\2007	MALE	EDO	18
1122	2006\2007	FEMALE	EDO	17
1123	2006\2007	MALE	ONDO	18
1124	2006\2007	MALE	DELTA	18
1125	2006\2007	FEMALE	IMO	17
1126	2006\2007	FEMALE	ANAMBRA	20
1127	2006\2007	MALE	ADAMAWA	21
1128	2006\2007	FEMALE	IMO	18
1129	2006\2007	MALE	ONDO	17
1130	2006\2007	MALE	OYO	16
1131	2006\2007	MALE	OYO	17
1132	2006\2007	MALE	OSUN	18
1133	2006\2007	MALE	OYO	16
1134	2006\2007	MALE	ANAMBRA	18
1135	2006\2007	MALE	DELTA	18
1136	2006\2007	MALE	OSUN	17
1137	2006\2007	MALE	KWARA	16
1138	2006\2007	FEMALE	OSUN	18
1139	2006\2007	MALE	KWARA	18
1140	2006\2007	MALE	OGUN	18
1141	2006\2007	MALE	OYO	18
1142	2006\2007	FEMALE	OGUN	18
1143	2006\2007	FEMALE	ONDO	18
1144	2006\2007	MALE	ABIA	18
1145	2006\2007	MALE	BORNO	18
1146	2006\2007	MALE	OGUN	19
1147	2006\2007	MALE	ANAMBRA	17
1148	2006\2007	MALE	ABIA	16
1149	2006\2007	MALE	ANAMBRA	18
1150	2006\2007	MALE	AKWA IBOM	19
1151	2006\2007	MALE	EDO	19
1152	2006\2007	MALE	OSUN	16
1153	2006\2007	MALE	OGUN	17
1154	2006\2007	MALE	LAGOS	18
1155	2006\2007	MALE	OGUN	18
1156	2006\2007	MALE	AKWA IBOM	17
1157	2006\2007	MALE	KOGI	18
1158	2006\2007	MALE	KOGI	18
1159	2006\2007	FEMALE	OGUN	18
1160	2006\2007	MALE	KWARA	21
1161	2006\2007	FEMALE	EKITI	18
1162	2006\2007	MALE	KWARA	19
1163	2006\2007	MALE	KOGI	18
1164	2006\2007	MALE	EKITI	20
1165	2006\2007	MALE	EKITI	19
1166	2006\2007	MALE	DELTA	17
1167	2006\2007	MALE	EKITI	20
1168	2006\2007	MALE	OGUN	16
1169	2006\2007	MALE	OSUN	17
1170	2006\2007	MALE	ONDO	18
1171	2006\2007	FEMALE	ONDO	17
1172	2006\2007	MALE	EDO	18
1173	2006\2007	MALE	AKWA IBOM	18
1174	2006\2007	MALE	OGUN	21
1175	2006\2007	MALE	OGUN	19
1176	2006\2007	MALE	DELTA	19
1177	2006\2007	MALE	ANAMBRA	18
1178	2006\2007	MALE	DELTA	17
1179	2006\2007	FEMALE	ONDO	17
1180	2006\2007	MALE	ONDO	17
1181	2006\2007	MALE	OYO	19
1182	2006\2007	MALE	OGUN	17
1183	2006\2007	MALE	ONDO	17
1184	2006\2007	MALE	DELTA	19
1185	2006\2007	MALE	AKWA IBOM	19
1186	2006\2007	FEMALE	DELTA	17
1187	2006\2007	MALE	DELTA	18
1188	2006\2007	MALE	EKITI	18
1189	2006\2007	MALE	OYO	17
1190	2006\2007	FEMALE	ONDO	19
1191	2006\2007	MALE	EKITI	19
1192	2006\2007	FEMALE	OGUN	18
1193	2006\2007	FEMALE	ONDO	17
1194	2006\2007	MALE	ONDO	17
1195	2006\2007	MALE	IMO	17
1196	2006\2007	FEMALE	IMO	19
1197	2006\2007	MALE	DELTA	19
1198	2006\2007	MALE	OSUN	17
1199	2006\2007	MALE	OGUN	17
1200	2006\2007	MALE	ONDO	18
1201	2006\2007	MALE	EDO	18
1202	2006\2007	MALE	OGUN	17
1203	2006\2007	FEMALE	AKWA IBOM	18
1204	2006\2007	MALE	OYO	20
1205	2006\2007	MALE	TARABA	17
1206	2006\2007	MALE	IMO	18
1207	2006\2007	MALE	EDO	18
1208	2006\2007	MALE	OGUN	17
1209	2006\2007	MALE	OGUN	16
1210	2006\2007	FEMALE	AKWA IBOM	19
1211	2006\2007	MALE	ONDO	19
1212	2006\2007	FEMALE	RIVERS	17
1213	2006\2007	MALE	ANAMBRA	17
1214	2006\2007	FEMALE	DELTA	18
1215	2006\2007	MALE	DELTA	17
1216	2006\2007	MALE	ANAMBRA	19
1217	2006\2007	MALE	EDO	18
1218	2006\2007	MALE	OSUN	19
1219	2006\2007	MALE	EDO	16
1220	2006\2007	MALE	EKITI	19
1221	2006\2007	FEMALE	OGUN	18
1222	2006\2007	MALE	IMO	18
1223	2006\2007	MALE	ABIA	17
1224	2006\2007	MALE	EKITI	18
1225	2006\2007	MALE	DELTA	18
1226	2006\2007	FEMALE	KOGI	20
1227	2006\2007	MALE	DELTA	17
1228	2006\2007	MALE	OYO	17
1229	2006\2007	MALE	EDO	18
1230	2006\2007	MALE	RIVERS	18
1231	2006\2007	MALE	OSUN	18
1232	2006\2007	FEMALE	OSUN	17
1233	2006\2007	MALE	EKITI	18
1234	2006\2007	MALE	ANAMBRA	19
1235	2006\2007	FEMALE	EKITI	17
1236	2006\2007	MALE	EKITI	21
1237	2006\2007	MALE	OSUN	18
1238	2006\2007	FEMALE	OGUN	18
1239	2006\2007	MALE	OYO	20
1240	2006\2007	MALE	ONDO	18
1241	2006\2007	MALE	LAGOS	17
1242	2006\2007	MALE	IMO	18
1243	2006\2007	MALE	RIVERS	19
1244	2006\2007	MALE	OGUN	17
1245	2006\2007	MALE	DELTA	19
1246	2006\2007	FEMALE	OSUN	18
1247	2006\2007	MALE	OGUN	19
1248	2006\2007	MALE	EKITI	17
1249	2006\2007	MALE	LAGOS	18
1250	2006\2007	MALE	EKITI	17
1251	2006\2007	MALE	DELTA	19
1252	2006\2007	MALE	KOGI	18
1253	2006\2007	FEMALE	OGUN	19
1254	2006\2007	MALE	LAGOS	17
1255	2006\2007	MALE	OSUN	17
1256	2006\2007	MALE	OGUN	20
1257	2006\2007	MALE	ABIA	18
1258	2006\2007	MALE	EDO	20
1259	2006\2007	MALE	LAGOS	19
1260	2006\2007	FEMALE	ONDO	18
1261	2006\2007	MALE	BAYELSA	19
1262	2006\2007	MALE	ANAMBRA	18
1263	2006\2007	MALE	OYO	18
1264	2006\2007	MALE	CROSS RIVER	18
1265	2006\2007	MALE	LAGOS	17
1266	2006\2007	FEMALE	DELTA	18
1267	2006\2007	MALE	DELTA	19
1268	2006\2007	MALE	CROSS RIVER	16
1269	2006\2007	FEMALE	OGUN	16
1270	2006\2007	FEMALE	OGUN	17
1271	2006\2007	MALE	OGUN	17
1272	2006\2007	MALE	OGUN	17
1273	2006\2007	MALE	LAGOS	19
1274	2006\2007	MALE	BAYELSA	20
1275	2006\2007	MALE	ANAMBRA	19
1276	2006\2007	MALE	OGUN	18
1277	2006\2007	FEMALE	KADUNA	17
1278	2006\2007	MALE	OGUN	18
1279	2006\2007	MALE	EKITI	17
1280	2006\2007	MALE	OGUN	20
1281	2006\2007	FEMALE	OGUN	17
1282	2006\2007	MALE	OYO	18
1283	2006\2007	FEMALE	KOGI	19
1284	2006\2007	MALE	OYO	18
1285	2006\2007	FEMALE	OSUN	17
1286	2006\2007	FEMALE	EDO	18
1287	2006\2007	MALE	OSUN	17
1288	2006\2007	MALE	AKWA IBOM	18
1289	2006\2007	MALE	ANAMBRA	18
1290	2006\2007	MALE	OSUN	20
1291	2006\2007	FEMALE	OSUN	17
1292	2006\2007	MALE	OSUN	17
1293	2006\2007	MALE	LAGOS	16
1294	2006\2007	FEMALE	OSUN	18
1295	2006\2007	MALE	OGUN	18
1296	2006\2007	MALE	IMO	17
1297	2006\2007	FEMALE	IMO	19
1298	2006\2007	MALE	OSUN	18
1299	2006\2007	MALE	DELTA	16
1300	2006\2007	MALE	BENUE	18
1301	2006\2007	MALE	ENUGU	18
1302	2006\2007	MALE	EDO	17
1303	2006\2007	FEMALE	AKWA IBOM	18
1304	2006\2007	MALE	OYO	17
1305	2006\2007	MALE	EDO	17
1306	2006\2007	FEMALE	OGUN	18
1307	2006\2007	FEMALE	OGUN	20
1308	2006\2007	MALE	ANAMBRA	19
1309	2006\2007	MALE	EKITI	21
1310	2006\2007	FEMALE	EDO	18
1311	2006\2007	MALE	IMO	18
1312	2006\2007	FEMALE	KOGI	17
1313	2006\2007	MALE	EDO	17
1314	2006\2007	MALE	ANAMBRA	16
1315	2006\2007	MALE	ABIA	17
1316	2006\2007	MALE	DELTA	18
1317	2006\2007	MALE	ONDO	21
1318	2006\2007	MALE	ANAMBRA	17
1319	2006\2007	MALE	EDO	18
1320	2006\2007	MALE	DELTA	17
1321	2006\2007	MALE	OGUN	18
1322	2006\2007	FEMALE	OSUN	20
1323	2006\2007	FEMALE	ANAMBRA	19
1324	2006\2007	MALE	OGUN	18
1325	2006\2007	MALE	ANAMBRA	19
1326	2006\2007	MALE	EKITI	17
1327	2006\2007	MALE	EKITI	19
1328	2006\2007	MALE	KOGI	18
1329	2006\2007	MALE	DELTA	17
1330	2006\2007	MALE	DELTA	18
1331	2006\2007	MALE	DELTA	17
1332	2006\2007	MALE	DELTA	17
1333	2006\2007	MALE	ONDO	15
1334	2006\2007	MALE	EDO	20
1335	2006\2007	FEMALE	ONDO	18
1336	2006\2007	FEMALE	EKITI	21
1337	2006\2007	MALE	OGUN	17
1338	2006\2007	MALE	EKITI	18
1339	2006\2007	MALE	OYO	18
1340	2006\2007	MALE	EDO	18
1341	2006\2007	MALE	KWARA	17
1342	2006\2007	MALE	OGUN	20
1343	2006\2007	MALE	DELTA	21
1344	2006\2007	MALE	EDO	18
1345	2006\2007	MALE	AKWA IBOM	19
1346	2006\2007	MALE	DELTA	20
1347	2006\2007	MALE	OSUN	16
1348	2006\2007	MALE	DELTA	17
1349	2006\2007	FEMALE	ONDO	19
1350	2006\2007	FEMALE	ONDO	18
1351	2006\2007	MALE	ANAMBRA	17
1352	2006\2007	MALE	ABIA	20
1353	2006\2007	FEMALE	DELTA	18
1354	2006\2007	MALE	OYO	17
1355	2006\2007	MALE	OYO	20
1356	2006\2007	MALE	ANAMBRA	21
1357	2006\2007	MALE	OSUN
1358	2006\2007	MALE	OGUN	17
1359	2006\2007	FEMALE	LAGOS	17
1360	2006\2007	MALE	BAYELSA	20
1361	2006\2007	MALE	EKITI	18
1362	2006\2007	MALE	IMO	20
1363	2006\2007	MALE	DELTA	18
1364	2006\2007	MALE	BAYELSA	18
1365	2006\2007	MALE	ONDO	21
1366	2006\2007	FEMALE	ONDO	18
1367	2006\2007	FEMALE	OGUN	19
1368	2006\2007	FEMALE	DELTA	18
1369	2006\2007	FEMALE	LAGOS	17
1370	2006\2007	MALE	OYO	20
1371	2006\2007	MALE	KOGI	18
1372	2006\2007	MALE	AKWA IBOM	20
1373	2006\2007	MALE	ENUGU	18
1374	2006\2007	MALE	EDO	19
1375	2006\2007	MALE	OGUN	18
1376	2006\2007	MALE	EDO	16
1377	2006\2007	FEMALE	KOGI	17
1378	2006\2007	MALE	OGUN	17
1379	2006\2007	FEMALE	OGUN	19
1380	2006\2007	MALE	OGUN	20
1381	2006\2007	FEMALE	RIVERS	18
1382	2006\2007	MALE	OGUN	19
1383	2006\2007	MALE	AKWA IBOM	17
1384	2006\2007	MALE	OSUN	17
1385	2006\2007	FEMALE	ONDO	18
1386	2006\2007	FEMALE	EDO	16
1387	2006\2007	MALE	OSUN	21
1388	2006\2007	MALE	EKITI	20
1389	2006\2007	MALE	LAGOS	19
1390	2006\2007	FEMALE	DELTA	17
1391	2006\2007	FEMALE	AKWA IBOM	18
1392	2006\2007	MALE	OSUN	17
1393	2006\2007	MALE	AKWA IBOM	19
1394	2006\2007	FEMALE	EDO	19
1395	2006\2007	MALE	OSUN	16
1396	2006\2007	FEMALE	KWARA	19
1397	2006\2007	FEMALE	LAGOS	17
1398	2006\2007	MALE	EDO	19
1399	2006\2007	MALE	OYO	20
1400	2006\2007	MALE	OGUN	18
1401	2006\2007	FEMALE	LAGOS	18
1402	2006\2007	MALE	EDO	19
1403	2006\2007	MALE	LAGOS	19
1404	2006\2007	MALE	OSUN	18
1405	2006\2007	MALE	OYO	21
1406	2006\2007	MALE	EKITI	17
1407	2006\2007	MALE	EKITI	19
1408	2006\2007	FEMALE	RIVERS	18
1409	2006\2007	MALE	LAGOS	19
1410	2006\2007	MALE	OGUN	19
1411	2006\2007	MALE	CROSS RIVER	20
1412	2006\2007	MALE	OYO	20
1413	2006\2007	MALE	DELTA	19
1414	2006\2007	FEMALE	IMO	17
1415	2006\2007	MALE	IMO	18
1416	2006\2007	FEMALE	IMO	19
1417	2006\2007	MALE	EDO	20
1418	2006\2007	MALE	KWARA	20
1419	2006\2007	MALE	KWARA	17
1420	2006\2007	MALE	ONDO	18
1421	2006\2007	MALE	DELTA	18
1422	2006\2007	MALE	OGUN	18
1423	2006\2007	MALE	OGUN	18
1424	2006\2007	MALE	OGUN	18
1425	2006\2007	MALE	OGUN	17
1426	2006\2007	FEMALE	ABIA	19
1427	2006\2007	MALE	AKWA IBOM	19
1428	2006\2007	MALE	OSUN	19
1429	2006\2007	MALE	DELTA	18
1430	2006\2007	MALE	EKITI	18
1431	2006\2007	MALE	OGUN	19
1432	2006\2007	FEMALE	OSUN	18
1433	2006\2007	FEMALE	OYO	17
1434	2006\2007	MALE	OGUN	17
1435	2006\2007	FEMALE	OGUN	18
1436	2006\2007	FEMALE	KOGI	17
1437	2006\2007	FEMALE	OGUN	16
1438	2006\2007	MALE	OGUN	19
1439	2006\2007	FEMALE	KOGI	17
1440	2006\2007	MALE	OGUN	19
1441	2006\2007	FEMALE	OSUN	19
1442	2006\2007	FEMALE	EBONYI	17
1443	2006\2007	FEMALE	AKWA IBOM	18
1444	2006\2007	MALE	OGUN	19
1445	2006\2007	MALE	ONDO	18
1446	2006\2007	FEMALE	OGUN	18
1447	2006\2007	MALE	DELTA	17
1448	2006\2007	MALE	OGUN	18
1449	2006\2007	MALE	DELTA	16
1450	2006\2007	MALE	ABIA	18
1451	2006\2007	FEMALE	ONDO	16
1452	2006\2007	MALE	IMO	18
1453	2006\2007	MALE	IMO	18
1454	2006\2007	MALE	IMO	19
1455	2006\2007	MALE	OGUN	20
1456	2006\2007	MALE	ANAMBRA	19
1457	2006\2007	MALE	OSUN	21
1458	2006\2007	MALE	LAGOS	17
1459	2006\2007	FEMALE	ENUGU	17
1460	2006\2007	FEMALE	DELTA	20
1461	2006\2007	MALE	ABIA	17
1462	2006\2007	MALE	EBONYI	19
1463	2006\2007	FEMALE	OYO	17
1464	2006\2007	FEMALE	KOGI	18
1465	2006\2007	MALE	EKITI	19
1466	2006\2007	MALE	OGUN	17
1467	2006\2007	MALE	EDO	18
1468	2006\2007	FEMALE	DELTA	17
1469	2009\2010	MALE	OGUN	17
1470	2009\2010	MALE	DELTA	17
1471	2009\2010	MALE	IMO	18
1472	2009\2010	MALE	OGUN	17
1473	2009\2010	MALE	ABIA	17
1474	2009\2010	MALE	OSUN	18
1475	2009\2010	MALE	OSUN	19
1476	2009\2010	MALE	ANAMBRA	16
1477	2009\2010	MALE	KWARA	19
1478	2009\2010	MALE	ANAMBRA	17
1479	2009\2010	MALE	ANAMBRA	16
1480	2009\2010	FEMALE	BORNO	18
1481	2009\2010	MALE	ANAMBRA	18
1482	2009\2010	MALE	DELTA	17
1483	2009\2010	MALE	ONDO	18
1484	2009\2010	MALE	DELTA	18
1485	2009\2010	MALE	OGUN	17
1486	2009\2010	MALE	EKITI	17
1487	2009\2010	MALE	DELTA	20
1488	2009\2010	MALE	ANAMBRA	20
1489	2009\2010	MALE	LAGOS	18
1490	2009\2010	MALE	KADUNA	19
1491	2009\2010	MALE	OGUN	17
1492	2009\2010	MALE	KOGI	16
1493	2009\2010	MALE	KWARA	18
1494	2009\2010	MALE	OSUN	17
1495	2009\2010	FEMALE	EKITI	17
1496	2009\2010	MALE	OSUN	18
1497	2009\2010	MALE	OGUN	17
1498	2009\2010	MALE	KOGI	16
1499	2009\2010	MALE	KOGI	18
1500	2009\2010	MALE	OYO	17
1501	2009\2010	MALE	DELTA	19
1502	2009\2010	MALE	OSUN	19
1503	2009\2010	FEMALE	LAGOS	17
1504	2009\2010	MALE	OGUN	18
1505	2009\2010	FEMALE	OGUN	16
1506	2009\2010	MALE	DELTA	16
1507	2009\2010	MALE	IMO	17
1508	2009\2010	MALE	CROSS RIVER	17
1509	2009\2010	MALE	EDO	17
1510	2009\2010	MALE	KWARA	18
1511	2009\2010	MALE	ANAMBRA	16
1512	2009\2010	MALE	EDO	17
1513	2009\2010	FEMALE	OYO	17
1514	2009\2010	FEMALE	EDO	18
1515	2009\2010	MALE	OGUN	19
1516	2009\2010	FEMALE	IMO	17
1517	2009\2010	FEMALE	OGUN	20
1518	2009\2010	MALE	EKITI	21
1519	2009\2010	MALE	OGUN	17
1520	2009\2010	MALE	OSUN	18
1521	2009\2010	MALE	DELTA	17
1522	2009\2010	MALE	OGUN	17
1523	2009\2010	MALE	OSUN	17
1524	2009\2010	MALE	KOGI	17
1525	2009\2010	MALE	EKITI	18
1526	2009\2010	MALE	OYO	17
1527	2009\2010	MALE	CROSS RIVER	16
1528	2009\2010	MALE	ABIA	18
1529	2009\2010	MALE	ABIA	18
1530	2009\2010	FEMALE	OYO	16
1531	2009\2010	FEMALE	OGUN	17
1532	2009\2010	FEMALE	OYO	18
1533	2009\2010	MALE	OSUN	18
1534	2009\2010	FEMALE	DELTA	19
1535	2009\2010	FEMALE	ABIA	17
1536	2009\2010	MALE	OGUN	18
1537	2009\2010	MALE	LAGOS	17
1538	2009\2010	MALE	DELTA	18
1539	2009\2010	FEMALE	OGUN	17
1540	2009\2010	MALE	RIVERS	17
1541	2009\2010	FEMALE	EDO	18
1542	2009\2010	MALE	CROSS RIVER	17
1543	2009\2010	MALE	AKWA IBOM	19
1544	2009\2010	MALE	OSUN	19
1545	2009\2010	MALE	ONDO	17
1546	2009\2010	MALE	AKWA IBOM	17
1547	2009\2010	MALE	EDO	17
1548	2009\2010	FEMALE	OGUN	17
1549	2009\2010	FEMALE	ONDO	17
1550	2009\2010	MALE	Nasarawa	16
1551	2009\2010	MALE	ANAMBRA	17
1552	2009\2010	MALE	KWARA	17
1553	2009\2010	MALE	EDO	18
1554	2009\2010	MALE	ONDO	16
1555	2009\2010	MALE	KWARA	19
1556	2009\2010	MALE	ONDO	18
1557	2009\2010	FEMALE	DELTA	18
1558	2009\2010	MALE	ANAMBRA	18
1559	2009\2010	MALE	ONDO	17
1560	2009\2010	FEMALE	OYO	18
1561	2009\2010	FEMALE	DELTA	17
1562	2009\2010	MALE	EDO	20
1563	2009\2010	MALE	EDO	17
1564	2009\2010	FEMALE	ABIA	17
1565	2009\2010	MALE	EKITI	18
1566	2009\2010	MALE	CROSS RIVER	19
1567	2009\2010	MALE	ABIA	17
1568	2009\2010	MALE	RIVERS	17
1569	2009\2010	FEMALE	DELTA	18
1570	2009\2010	MALE	OSUN	17
1571	2009\2010	MALE	OGUN	17
1572	2009\2010	MALE	DELTA	17
1573	2009\2010	MALE	EDO	17
1574	2009\2010	FEMALE	EKITI	17
1575	2009\2010	MALE	DELTA	17
1576	2009\2010	MALE	OGUN	17
1577	2009\2010	FEMALE	OGUN	16
1578	2009\2010	MALE	KADUNA	16
1579	2009\2010	MALE	LAGOS	17
1580	2009\2010	MALE	AKWA IBOM	17
1581	2009\2010	MALE	KOGI	17
1582	2009\2010	MALE	OGUN	17
1583	2009\2010	FEMALE	OSUN	17
1584	2009\2010	MALE	ABIA	17
1585	2009\2010	MALE	OYO	17
1586	2009\2010	MALE	OGUN	17
1587	2009\2010	MALE	LAGOS	18
1588	2009\2010	MALE	ANAMBRA	18
1589	2009\2010	MALE	ADAMAWA	17
1590	2009\2010	FEMALE	OGUN	17
1591	2009\2010	FEMALE	OGUN	16
1592	2009\2010	MALE	IMO	18
1593	2009\2010	MALE	OGUN	17
1594	2009\2010	MALE	KWARA	18
1595	2009\2010	FEMALE	EKITI	16
1596	2009\2010	FEMALE	DELTA	17
1597	2009\2010	FEMALE	ABIA	18
1598	2009\2010	FEMALE	AKWA IBOM	17
1599	2009\2010	MALE	ANAMBRA	18
1600	2009\2010	MALE	ANAMBRA	17
1601	2009\2010	MALE	LAGOS	17
1602	2009\2010	MALE	ANAMBRA	19
1603	2009\2010	FEMALE	DELTA	18
1604	2009\2010	FEMALE	OYO	16
1605	2009\2010	FEMALE	AKWA IBOM	17
1606	2009\2010	FEMALE	DELTA	17
1607	2009\2010	FEMALE	OSUN	17
1608	2009\2010	FEMALE	ONDO	18
1609	2009\2010	FEMALE	EKITI	17
1610	2009\2010	FEMALE	OSUN	16
1611	2009\2010	MALE	ONDO	17
1612	2009\2010	MALE	ONDO	18
1613	2009\2010	FEMALE	ONDO	16
1614	2009\2010	FEMALE	EDO	17
1615	2009\2010	MALE	KOGI	17
1616	2009\2010	MALE	ONDO	17
1617	2009\2010	MALE	EKITI	18
1618	2009\2010	FEMALE	CROSS RIVER	18
1619	2009\2010	FEMALE	DELTA	17
1620	2009\2010	MALE	BAYELSA	17
1621	2009\2010	MALE	OGUN	17
1622	2009\2010	FEMALE	OGUN	17
1623	2009\2010	MALE	OGUN	18
1624	2009\2010	MALE	EKITI	18
1625	2009\2010	MALE	OGUN	17
1626	2009\2010	FEMALE	EKITI	17
1627	2009\2010	MALE	EKITI	18
1628	2009\2010	FEMALE	KOGI	18
1629	2009\2010	MALE	KWARA	18
1630	2009\2010	MALE	LAGOS	16
1631	2009\2010	MALE	ONDO	19
1632	2009\2010	MALE	LAGOS	17
1633	2009\2010	MALE	IMO	18
1634	2009\2010	FEMALE	LAGOS	18
1635	2009\2010	MALE	ABIA	18
1636	2009\2010	MALE	KOGI	19
1637	2009\2010	FEMALE	OGUN	17
1638	2009\2010	MALE	EDO	17
1639	2009\2010	MALE	ANAMBRA	18
1640	2009\2010	MALE	OGUN	22
1641	2009\2010	MALE	ONDO	15
1642	2009\2010	FEMALE	KWARA	17
1643	2009\2010	MALE	KOGI	18
1644	2009\2010	MALE	EDO	18
1645	2009\2010	MALE	KWARA	17
1646	2009\2010	FEMALE	KWARA	17
1647	2009\2010	MALE	OGUN	18
1648	2009\2010	MALE	LAGOS	20
1649	2009\2010	MALE	OGUN	17
1650	2009\2010	MALE	OGUN	16
1651	2009\2010	FEMALE	ANAMBRA	18
1652	2009\2010	MALE	EDO	16
1653	2009\2010	FEMALE	EKITI	17
1654	2009\2010	FEMALE	OSUN	17
1655	2009\2010	FEMALE	OYO	17
1656	2009\2010	MALE	OYO	17
1657	2009\2010	FEMALE	IMO	18
1658	2009\2010	FEMALE	EKITI	17
1659	2009\2010	FEMALE	AKWA IBOM	19
1660	2009\2010	MALE	OGUN	19
1661	2009\2010	FEMALE	RIVERS	17
1662	2009\2010	MALE	DELTA	17
1663	2009\2010	FEMALE	EDO	19
1664	2009\2010	FEMALE	BAYELSA	18
1665	2009\2010	MALE	ANAMBRA	17
1666	2009\2010	MALE	ANAMBRA	18
1667	2009\2010	FEMALE	ANAMBRA	17
1668	2009\2010	MALE	DELTA	18
1669	2009\2010	MALE	DELTA	17
1670	2009\2010	FEMALE	DELTA	17
1671	2009\2010	FEMALE	OYO	18
1672	2009\2010	MALE	EDO	17
1673	2009\2010	FEMALE	EDO	16
1674	2009\2010	MALE	ONDO	17
1675	2009\2010	FEMALE	ABIA	17
1676	2009\2010	MALE	ENUGU	16
1677	2009\2010	FEMALE	KWARA	17
1678	2009\2010	MALE	AKWA IBOM	19
1679	2009\2010	FEMALE	LAGOS	21
1680	2009\2010	MALE	DELTA	18
1681	2009\2010	MALE	IMO	16
1682	2009\2010	MALE	DELTA	18
1683	2009\2010	FEMALE	OGUN	16
1684	2009\2010	FEMALE	DELTA	17
1685	2009\2010	FEMALE	DELTA	18
1686	2009\2010	MALE	OGUN	19
1687	2009\2010	FEMALE	EDO	18
1688	2009\2010	MALE	DELTA	18
1689	2009\2010	MALE	KWARA	17
1690	2009\2010	FEMALE	DELTA	17
1691	2009\2010	FEMALE	KADUNA	18
1692	2009\2010	MALE	OGUN	18
1693	2009\2010	MALE	OYO	18
1694	2009\2010	MALE	DELTA	18
1695	2009\2010	MALE	AKWA IBOM	16
1696	2009\2010	MALE	RIVERS	18
1697	2009\2010	FEMALE	LAGOS	16
1698	2009\2010	MALE	EDO	16
1699	2009\2010	FEMALE	ONDO	16
1700	2009\2010	FEMALE	ONDO	16
1701	2009\2010	MALE	KOGI	19
1702	2009\2010	MALE	OYO	17
1703	2009\2010	MALE	AKWA IBOM	18
1704	2009\2010	MALE	AKWA IBOM	17
1705	2009\2010	FEMALE	ABIA	17
1706	2009\2010	MALE	ABIA	18
1707	2009\2010	MALE	EDO	20
1708	2009\2010	MALE	KWARA	17
1709	2009\2010	MALE	DELTA	17
1710	2009\2010	FEMALE	KWARA	18
1711	2009\2010	FEMALE	ONDO	19
1712	2009\2010	FEMALE	EDO	18
1713	2009\2010	FEMALE	IMO	17
1714	2009\2010	MALE	ANAMBRA	17
1715	2009\2010	FEMALE	AKWA IBOM	18
1716	2009\2010	FEMALE	ANAMBRA	18
1717	2009\2010	MALE	IMO	17
1718	2009\2010	MALE	OGUN	17
1719	2009\2010	MALE	OSUN	17
1720	2009\2010	FEMALE	ANAMBRA	17
1721	2009\2010	MALE	KWARA	18
1722	2009\2010	MALE	OSUN	17
1723	2009\2010	MALE	EDO	19
1724	2009\2010	MALE	OSUN	18
1725	2009\2010	FEMALE	EDO	17
1726	2009\2010	MALE	IMO	17
1727	2009\2010	MALE	EDO	18
1728	2009\2010	MALE	EDO	18
1729	2009\2010	MALE	AKWA IBOM	18
1730	2009\2010	MALE	EKITI	18
1731	2009\2010	MALE	ONDO	21
1732	2009\2010	FEMALE	IMO	17
1733	2009\2010	FEMALE	AKWA IBOM	19
1734	2009\2010	MALE	ANAMBRA	18
1735	2009\2010	MALE	ABIA	17
1736	2009\2010	FEMALE	OSUN	17
1737	2009\2010	MALE	CROSS RIVER	18
1738	2009\2010	MALE	DELTA	17
1739	2009\2010	MALE	OYO	18
1740	2009\2010	FEMALE	ONDO	17
1741	2009\2010	MALE	ANAMBRA	18
1742	2009\2010	MALE	ABIA	17
1743	2009\2010	MALE	ABIA	18
1744	2009\2010	MALE	ONDO	19
1745	2009\2010	FEMALE	OGUN	17
1746	2009\2010	MALE	OYO	17
1747	2009\2010	MALE	OSUN	16
1748	2009\2010	FEMALE	KWARA	18
1749	2009\2010	MALE	ONDO	17
1750	2009\2010	MALE	ABIA	18
1751	2009\2010	MALE	BENUE	19
1752	2009\2010	MALE	OSUN	17
1753	2009\2010	MALE	ENUGU	17
1754	2009\2010	FEMALE	OGUN	17
1755	2009\2010	MALE	EDO	18
1756	2009\2010	MALE	ONDO	18
1757	2009\2010	MALE	AKWA IBOM	17
1758	2009\2010	MALE	DELTA	18
1759	2009\2010	MALE	EKITI	17
1760	2009\2010	MALE	EKITI	17
1761	2009\2010	MALE	EKITI	16
1762	2009\2010	MALE	ABIA	17
1763	2009\2010	MALE	DELTA	17
1764	2009\2010	MALE	ANAMBRA	19
1765	2009\2010	MALE	FCT	17
1766	2009\2010	MALE	DELTA	17
1767	2009\2010	MALE	IMO	18
1768	2009\2010	MALE	DELTA	17
1769	2009\2010	MALE	ONDO	18
1770	2009\2010	MALE	ONDO	17
1771	2009\2010	FEMALE	OYO	17
1772	2009\2010	MALE	OGUN	18
1773	2009\2010	FEMALE	OGUN	18
1774	2009\2010	FEMALE	KADUNA	17
1775	2009\2010	FEMALE	IMO	18
1776	2009\2010	MALE	ONDO	18
1777	2009\2010	MALE	DELTA	19
1778	2009\2010	MALE	IMO	18
1779	2009\2010	MALE	OSUN	17
1780	2009\2010	MALE	EKITI	18
1781	2009\2010	MALE	ONDO	19
1782	2009\2010	FEMALE	OGUN	17
1783	2009\2010	MALE	LAGOS	17
1784	2009\2010	MALE	BAYELSA	17
1785	2009\2010	MALE	LAGOS	18
1786	2009\2010	MALE	AKWA IBOM	18
1787	2009\2010	MALE	AKWA IBOM	18
1788	2009\2010	MALE	KWARA	16
1789	2009\2010	MALE	LAGOS	17
1790	2009\2010	MALE	OYO	18
1791	2009\2010	MALE	OGUN	18
1792	2009\2010	MALE	ANAMBRA	18
1793	2009\2010	MALE	EKITI	20
1794	2009\2010	FEMALE	OSUN	17
1795	2009\2010	MALE	OYO	17
1796	2009\2010	FEMALE	KWARA	17
1797	2009\2010	MALE	OGUN	18
1798	2009\2010	MALE	OSUN	19
1799	2009\2010	MALE	AKWA IBOM	19
1800	2009\2010	MALE	EDO	18
1801	2009\2010	MALE	OSUN	17
1802	2009\2010	MALE	ONDO	18
1803	2009\2010	MALE	AKWA IBOM	17
1804	2009\2010	MALE	ONDO	18
1805	2009\2010	MALE	OGUN	17
1806	2009\2010	FEMALE	OYO	18
1807	2009\2010	MALE	RIVERS	17
1808	2009\2010	MALE	EKITI	18
1809	2009\2010	MALE	ADAMAWA	18
1810	2009\2010	MALE	ONDO	17
1811	2004\2005	MALE	OGUN	19
1812	2004\2005	MALE	Bayelsa	24
1813	2004\2005	FEMALE	OSUN	17
1814	2004\2005	MALE	OGUN	21
1815	2004\2005	MALE	BAYELSA	19
1816	2004\2005	FEMALE	EDO	17
1817	2004\2005	FEMALE	OGUN	17
1818	2004\2005	FEMALE	IMO	24
1819	2004\2005	MALE	KOGI	19
1820	2004\2005	FEMALE	OGUN	18
1821	2004\2005	MALE	ABIA	18
1822	2004\2005	MALE	EKITI	19
1823	2004\2005	FEMALE	DELTA	18
1824	2004\2005	FEMALE	ENUGU	19
1825	2004\2005	MALE	IMO	18
1826	2004\2005	FEMALE	IMO	22
1827	2004\2005	MALE	OSUN	19
1828	2004\2005	MALE	ANAMBRA	18
1829	2004\2005	MALE	OGUN	18
1830	2004\2005	MALE	KADUNA	18
1831	2004\2005	FEMALE	ANAMBRA	17
1832	2004\2005	MALE	OYO	17
1833	2004\2005	FEMALE	OYO	17
1834	2004\2005	FEMALE	IMO	18
1835	2004\2005	FEMALE	AKWA IBOM	18
1836	2004\2005	MALE	ONDO	22
1837	2004\2005	FEMALE	ONDO	20
1838	2004\2005	MALE	EKITI	20
1839	2004\2005	MALE	OSUN	16
1840	2004\2005	MALE	LAGOS	18
1841	2004\2005	FEMALE	EDO	19
1842	2004\2005	FEMALE	IMO	19
1843	2004\2005	MALE	DELTA	17
1844	2004\2005	MALE	OYO	18
1845	2004\2005	MALE	OYO	18
1846	2004\2005	MALE	OGUN	18
1847	2004\2005	FEMALE	ONDO	17
1848	2004\2005	FEMALE	DELTA	17
1849	2004\2005	MALE	ANAMBRA	17
1850	2004\2005	MALE	NIGER	21
1851	2004\2005	FEMALE	OGUN	18
1852	2004\2005	MALE	AKWA IBOM	19
1853	2004\2005	MALE	OGUN	21
1854	2004\2005	FEMALE	ONDO	20
1855	2004\2005	FEMALE	OYO	18
1856	2004\2005	MALE	OGUN	19
1857	2004\2005	MALE	OGUN	16
1858	2004\2005	MALE	OYO	20
1859	2004\2005	FEMALE	OYO	17
1860	2004\2005	MALE	ONDO	17
1861	2004\2005	MALE	OYO	26
1862	2004\2005	FEMALE	ABIA	17
1863	2004\2005	MALE	DELTA	16
1864	2004\2005	MALE	EDO	19
1865	2004\2005	MALE	EDO	18
1866	2004\2005	MALE	LAGOS	24
1867	2004\2005	MALE	EKITI	20
1868	2004\2005	MALE	EDO	18
1869	2004\2005	FEMALE	OSUN	18
1870	2004\2005	MALE	OYO	18
1871	2004\2005	MALE	EKITI	18
1872	2004\2005	MALE	OGUN	19
1873	2004\2005	MALE	EDO	17
1874	2004\2005	FEMALE	OGUN	19
1875	2004\2005	MALE	OGUN	18
1876	2004\2005	MALE	AKWA IBOM	20
1877	2004\2005	MALE	OYO	19
1878	2004\2005	MALE	OYO	17
1879	2004\2005	MALE	ABIA	18
1880	2004\2005	MALE	OYO	17
1881	2004\2005	FEMALE	OSUN	17
1882	2004\2005	MALE	EDO	17
1883	2004\2005	MALE	OYO	18
1884	2004\2005	MALE	DELTA	19
1885	2004\2005	MALE	OGUN	18
1886	2004\2005	MALE	OGUN	18
1887	2004\2005	FEMALE	RIVERS	20
1888	2004\2005	MALE	DELTA	19
1889	2004\2005	FEMALE	IMO	17
1890	2004\2005	FEMALE	AKWA IBOM	20
1891	2004\2005	MALE	DELTA	18
1892	2004\2005	MALE	RIVERS	20
1893	2004\2005	FEMALE	EKITI	17
1894	2004\2005	MALE	KWARA	17
1895	2004\2005	FEMALE	OGUN	16
1896	2004\2005	FEMALE	ANAMBRA	19
1897	2004\2005	MALE	OGUN	16
1898	2004\2005	MALE	OGUN	18
1899	2004\2005	MALE	LAGOS	18
1900	2004\2005	FEMALE	OGUN	23
1901	2004\2005	MALE	EBONYI	19
1902	2004\2005	FEMALE	ADAMAWA	18
1903	2004\2005	MALE	LAGOS	18
1904	2004\2005	FEMALE	KWARA	20
1905	2004\2005	MALE	KWARA	21
1906	2004\2005	MALE	RIVERS	19
1907	2004\2005	FEMALE	RIVERS	19
1908	2004\2005	MALE	ONDO	17
1909	2004\2005	MALE	OYO	19
1910	2004\2005	MALE	ONDO	17
1911	2004\2005	FEMALE	OGUN	22
1912	2004\2005	MALE	EDO	19
1913	2004\2005	MALE	RIVERS	19
1914	2004\2005	MALE	EKITI	17
1915	2004\2005	FEMALE	ONDO	17
1916	2004\2005	MALE	EKITI	18
1917	2004\2005	MALE	EDO	17
1918	2004\2005	FEMALE	LAGOS	18
1919	2004\2005	MALE	KOGI	18
1920	2004\2005	MALE	OSUN	18
1921	2004\2005	MALE	OSUN	18
1922	2004\2005	MALE	EKITI	18
1923	2004\2005	MALE	OGUN	18
1924	2004\2005	MALE	OYO	19
1925	2004\2005	MALE	OSUN	18
1926	2004\2005	MALE	DELTA	19
1927	2004\2005	MALE	OYO	18
1928	2004\2005	FEMALE	OGUN	19
1929	2004\2005	MALE	OYO	17
1930	2004\2005	FEMALE	EKITI	16
1931	2004\2005	FEMALE	ABIA	17
1932	2004\2005	FEMALE	ONDO	18
1933	2004\2005	FEMALE	OYO	19
1934	2004\2005	MALE	OGUN	17
1935	2004\2005	MALE	OYO	18
1936	2004\2005	FEMALE	ANAMBRA	17
1937	2004\2005	MALE	OGUN	18
1938	2004\2005	MALE	LAGOS	18
1939	2004\2005	MALE	LAGOS	18
1940	2004\2005	FEMALE	OGUN	17
1941	2004\2005	FEMALE	EDO	18
1942	2004\2005	FEMALE	OGUN	20
1943	2004\2005	MALE	ONDO	20
1944	2004\2005	MALE	KWARA	17
1945	2004\2005	MALE	EBONYI	17
1946	2004\2005	MALE	OGUN	17
1947	2004\2005	MALE	DELTA	20
1948	2004\2005	MALE	OGUN	20
1949	2004\2005	MALE	DELTA	18
1950	2004\2005	MALE	OGUN	18
1951	2004\2005	MALE	ONDO	19
1952	2004\2005	MALE	OYO	19
1953	2004\2005	MALE	EKITI	17
1954	2004\2005	MALE	OSUN	19
1955	2004\2005	FEMALE	EKITI	19
1956	2004\2005	MALE	ADAMAWA	20
1957	2004\2005	MALE	RIVERS	19
1958	2004\2005	MALE	OGUN	18
1959	2004\2005	MALE	OSUN	18
1960	2004\2005	MALE	DELTA	18
1961	2004\2005	MALE	EDO	18
1962	2004\2005	FEMALE	OYO	17
1963	2004\2005	MALE	EKITI	18
1964	2004\2005	FEMALE	DELTA	16
1965	2004\2005	FEMALE	ONDO	19
1966	2004\2005	FEMALE	ONDO	17
1967	2004\2005	MALE	Nasarawa	19
1968	2004\2005	MALE	OYO	18
1969	2004\2005	MALE	EDO	18
1970	2004\2005	MALE	CROSS RIVER	18
1971	2004\2005	MALE	TARABA	19
1972	2004\2005	MALE	KOGI	24
1973	2004\2005	FEMALE	OGUN	19
1974	2004\2005	MALE	ABIA	18
1975	2004\2005	MALE	DELTA	19
1976	2004\2005	MALE	ANAMBRA	22
1977	2004\2005	MALE	DELTA	20
1978	2004\2005	MALE	KOGI	17
1979	2004\2005	MALE	OSUN	20
1980	2004\2005	MALE	ONDO	18
1981	2004\2005	MALE	ONDO	19
1982	2004\2005	MALE	DELTA	19
1983	2004\2005	MALE	EDO	18
1984	2004\2005	MALE	ENUGU	20
1985	2004\2005	FEMALE	ONDO	17
1986	2004\2005	MALE	ONDO	19
1987	2004\2005	MALE	ONDO	19
1988	2004\2005	MALE	AKWA IBOM	20
1989	2004\2005	MALE	KWARA	19
1990	2004\2005	MALE	EDO	19
1991	2004\2005	MALE	RIVERS	16
1992	2004\2005	MALE	OYO	18
1993	2004\2005	MALE	ONDO	17
1994	2004\2005	MALE	EKITI	17
1995	2004\2005	MALE	EKITI	19
1996	2004\2005	MALE	OGUN	20
1997	2004\2005	MALE	DELTA	17
1998	2004\2005	MALE	IMO	19
1999	2004\2005	MALE	BAYELSA	18
[truncated: 650 more rows]

## Sheet: 2002
Sample	Year of Admission	Gender	State of Origin	Entry Age
1	2002\2003	MALE	OGUN	19
2	2002\2003	MALE	OGUN	18
3	2002\2003	MALE	ONDO	18
4	2002\2003	FEMALE	OGUN	17
5	2002\2003	MALE	Nasarawa	20
6	2002\2003	FEMALE	KWARA	26
7	2002\2003	MALE	DELTA	21
8	2002\2003	FEMALE	ONDO	20
9	2002\2003	MALE	OSUN	26
10	2002\2003	MALE	OSUN	20
11	2002\2003	FEMALE	DELTA	20
12	2002\2003	MALE	KOGI	18
13	2002\2003	MALE	ONDO	20
14	2002\2003	FEMALE	AKWA IBOM	19
15	2002\2003	FEMALE	ONDO	21
16	2002\2003	MALE	OGUN	26
17	2002\2003	MALE	ONDO	21
18	2002\2003	FEMALE	LAGOS	18
19	2002\2003	FEMALE	ONDO	20
20	2002\2003	FEMALE	ONDO	19
21	2002\2003	MALE	OYO	21
22	2002\2003	MALE	OSUN	21
23	2002\2003	MALE	EDO	18
24	2002\2003	FEMALE	OSUN	28
25	2002\2003	MALE	KOGI	22
26	2002\2003	FEMALE	OSUN	20
27	2002\2003	MALE	EKITI	19
28	2002\2003	FEMALE	OSUN	19
29	2002\2003	MALE	KOGI	22
30	2002\2003	MALE	ONDO	17
31	2002\2003	FEMALE	OSUN	18
32	2002\2003	MALE	OSUN	24
33	2002\2003	MALE	KWARA	19
34	2002\2003	FEMALE	OYO	19
35	2002\2003	FEMALE	LAGOS	22
36	2002\2003	MALE	OSUN	22
37	2002\2003	MALE	PLATEAU	18
38	2002\2003	FEMALE	EKITI	19
39	2002\2003	MALE	IMO	17
40	2002\2003	FEMALE	IMO	22
41	2002\2003	MALE	EDO	25
42	2002\2003	MALE	CROSS RIVER	20
43	2002\2003	MALE	DELTA	17
44	2002\2003	MALE	KOGI	18
45	2002\2003	MALE	OGUN	17
46	2002\2003	FEMALE	DELTA	19
47	2002\2003	MALE	KOGI	17
48	2002\2003	MALE	OYO	23
49	2002\2003	FEMALE	RIVERS	20
50	2002\2003	MALE	EDO	25
51	2002\2003	MALE	LAGOS	18
52	2002\2003	MALE	EKITI	23
53	2002\2003	MALE	OGUN	17
54	2002\2003	FEMALE	OGUN	18
55	2002\2003	MALE	KWARA	21
56	2002\2003	FEMALE	LAGOS	19
57	2002\2003	MALE	OGUN	21
58	2002\2003	FEMALE	OGUN	19
59	2002\2003	FEMALE	DELTA	17
60	2002\2003	MALE	LAGOS	24
61	2002\2003	MALE	EDO	16
62	2002\2003	MALE	BENUE	34
63	2002\2003	MALE	OGUN	18
64	2002\2003	MALE	KWARA	19
65	2002\2003	FEMALE	OGUN	21
66	2002\2003	MALE	OGUN	18
67	2002\2003	MALE	DELTA	16
68	2002\2003	MALE	OYO	17
69	2002\2003	MALE	LAGOS	21
70	2002\2003	FEMALE	EDO	20
71	2002\2003	MALE	LAGOS	19
72	2002\2003	FEMALE	EKITI	18
73	2002\2003	MALE	EKITI	20
74	2002\2003	FEMALE	LAGOS	19
75	2002\2003	FEMALE	LAGOS	20
76	2002\2003	MALE	ONDO	25
77	2002\2003	FEMALE	ONDO	18
78	2002\2003	MALE	OYO	19
79	2002\2003	MALE	OYO	19
80	2002\2003	MALE	LAGOS	20
81	2002\2003	MALE	RIVERS	18
82	2002\2003	FEMALE	OGUN	17
83	2002\2003	MALE	EDO	23
84	2002\2003	MALE	EKITI	21
85	2002\2003	MALE	OYO	18
86	2002\2003	FEMALE	ONDO	20
87	2002\2003	MALE	OYO	19
88	2002\2003	MALE	ONDO	17
89	2002\2003	MALE	ONDO	17
90	2002\2003	MALE	ONDO	21
91	2002\2003	MALE	OSUN	19
92	2002\2003	MALE	OSUN	23
93	2002\2003	MALE	OYO	20
94	2002\2003	MALE	KOGI	18
95	2002\2003	MALE	TARABA	17
96	2002\2003	FEMALE	EKITI	18
97	2002\2003	FEMALE	OSUN	18
98	2002\2003	FEMALE	KOGI	17
99	2002\2003	FEMALE	EKITI	21
100	2002\2003	MALE	KOGI	31
101	2002\2003	MALE	KWARA	18
102	2002\2003	FEMALE	OGUN	20
103	2002\2003	MALE	EKITI	19
104	2002\2003	FEMALE	OGUN	18
105	2002\2003	FEMALE	OGUN	19
106	2002\2003	FEMALE	OSUN	19
107	2002\2003	MALE	OYO	18
108	2002\2003	MALE	OYO	17
109	2002\2003	FEMALE	EDO	18
110	2002\2003	MALE	KWARA	21
111	2002\2003	MALE	IMO	18
112	2002\2003	MALE	EDO	20
113	2002\2003	MALE	OGUN	20
114	2002\2003	FEMALE	OGUN	20
115	2002\2003	MALE	LAGOS	19
116	2002\2003	MALE	OSUN	19
117	2002\2003	FEMALE	OSUN	17
118	2002\2003	MALE	OGUN	21
119	2002\2003	MALE	OSUN	21
120	2002\2003	MALE	ONDO	19
121	2002\2003	MALE	OGUN	25
122	2002\2003	MALE	OGUN	19
123	2002\2003	MALE	DELTA	19
124	2002\2003	MALE	LAGOS	21
125	2002\2003	MALE	OSUN	19
126	2002\2003	MALE	EDO	17
127	2002\2003	FEMALE	EDO	20
128	2002\2003	MALE	OGUN	17
129	2002\2003	MALE	EKITI	19
130	2002\2003	FEMALE	EKITI	20
131	2002\2003	FEMALE	EKITI	21
132	2002\2003	MALE	EKITI	22
133	2002\2003	MALE	DELTA	19
134	2002\2003	MALE	OGUN	20
135	2002\2003	MALE	ONDO	19
136	2002\2003	MALE	OGUN	20
137	2002\2003	MALE	ONDO	18
138	2002\2003	MALE	ABIA	26
139	2002\2003	MALE	KOGI	19
140	2002\2003	MALE	DELTA	29
141	2002\2003	MALE	KWARA	18
142	2002\2003	MALE	EDO	17
143	2002\2003	FEMALE	ABIA	19
144	2002\2003	MALE	LAGOS	17
145	2002\2003	MALE	KOGI	21
146	2002\2003	FEMALE	OGUN	19
147	2002\2003	MALE	OGUN	19
148	2002\2003	FEMALE	RIVERS	18
149	2002\2003	FEMALE	OGUN	20
150	2002\2003	MALE	LAGOS	24
151	2002\2003	MALE	KOGI	19
152	2002\2003	MALE	OGUN	20
153	2002\2003	MALE	OGUN	18
154	2002\2003	MALE	OGUN	20
155	2002\2003	MALE	OGUN	20
156	2002\2003	MALE	OGUN	19
157	2002\2003	MALE	OGUN	22
158	2002\2003	MALE	LAGOS	17
159	2002\2003	FEMALE	KOGI	18
160	2002\2003	MALE	LAGOS	17
161	2002\2003	MALE	OGUN	21
162	2002\2003	MALE	OSUN	19
163	2002\2003	MALE	OGUN	19
164	2002\2003	MALE	EDO	19
165	2002\2003	MALE	ONDO	20
166	2002\2003	FEMALE	DELTA	19
167	2002\2003	MALE	OSUN	20
168	2002\2003	MALE	OYO	19
169	2002\2003	MALE	OGUN	18
170	2002\2003	MALE	OGUN	19
171	2002\2003	MALE	DELTA	20
172	2002\2003	FEMALE	EKITI	18
173	2002\2003	MALE	KOGI	19
174	2002\2003	MALE	EKITI	20
175	2002\2003	MALE	OGUN	24
176	2002\2003	MALE	OSUN	18
177	2002\2003	MALE	OGUN	22
178	2002\2003	MALE	ONDO	17
179	2002\2003	MALE	KOGI	18
180	2002\2003	MALE	EDO	18
181	2002\2003	FEMALE	DELTA	20

## Sheet: 2003
Sample	Year of Admission	Gender	State of Origin	Entry Age
1	2003\2004	MALE	OGUN	17
2	2003\2004	MALE	IMO	19
3	2003\2004	MALE	LAGOS	19
4	2003\2004	FEMALE	OGUN	17
5	2003\2004	MALE	ANAMBRA	21
6	2003\2004	MALE	KOGI	18
7	2003\2004	FEMALE	OYO	21
8	2003\2004	MALE	OYO	20
9	2003\2004	MALE	DELTA	17
10	2003\2004	MALE	OSUN	19
11	2003\2004	FEMALE	OGUN	18
12	2003\2004	MALE	EKITI	18
13	2003\2004	MALE	OSUN	20
14	2003\2004	FEMALE	KWARA	18
15	2003\2004	MALE	EDO	18
16	2003\2004	FEMALE	ONDO	19
17	2003\2004	FEMALE	ONDO	18
18	2003\2004	MALE	OYO	18
19	2003\2004	MALE	OSUN	21
20	2003\2004	MALE	LAGOS	19
21	2003\2004	FEMALE	EDO	18
22	2003\2004	FEMALE	DELTA	17
23	2003\2004	FEMALE	OSUN	17
24	2003\2004	MALE	OGUN	17
25	2003\2004	MALE	LAGOS	16
26	2003\2004	FEMALE	ONDO	19
27	2003\2004	MALE	LAGOS	17
28	2003\2004	MALE	ONDO	21
29	2003\2004	MALE	ONDO	19
30	2003\2004	FEMALE	AKWA IBOM	18
31	2003\2004	MALE	OGUN	19
32	2003\2004	MALE	ONDO	19
33	2003\2004	FEMALE	OYO	18
34	2003\2004	MALE	OYO	18
35	2003\2004	MALE	EKITI	19
36	2003\2004	FEMALE	EDO	19
37	2003\2004	MALE	OSUN	18
38	2003\2004	FEMALE	LAGOS	17
39	2003\2004	MALE	OYO	18
40	2003\2004	FEMALE	ONDO	17
41	2003\2004	MALE	OYO	17
42	2003\2004	FEMALE	ONDO	18
43	2003\2004	MALE	ANAMBRA	20
44	2003\2004	FEMALE	ONDO	17
45	2003\2004	MALE	OYO	19
46	2003\2004	MALE	KOGI	20
47	2003\2004	MALE	EDO	17
48	2003\2004	FEMALE	LAGOS	18
49	2003\2004	FEMALE	DELTA	19
50	2003\2004	MALE	ABIA	20
51	2003\2004	MALE	ANAMBRA	19
52	2003\2004	MALE	ONDO	18
53	2003\2004	MALE	OGUN	20
54	2003\2004	MALE	DELTA	18
55	2003\2004	MALE	DELTA	19
56	2003\2004	FEMALE	OGUN	17
57	2003\2004	FEMALE	OGUN	17
58	2003\2004	MALE	EKITI	18
59	2003\2004	MALE	DELTA	16
60	2003\2004	MALE	KOGI	21
61	2003\2004	FEMALE	OGUN	18
62	2003\2004	MALE	EDO	20
63	2003\2004	FEMALE	DELTA	19
64	2003\2004	FEMALE	ONDO	16
65	2003\2004	FEMALE	EKITI	18
66	2003\2004	MALE	DELTA	18
67	2003\2004	MALE	OYO	18
68	2003\2004	FEMALE	LAGOS	19
69	2003\2004	MALE	OGUN	18
70	2003\2004	MALE	OGUN	18
71	2003\2004	MALE	OGUN	18
72	2003\2004	MALE	EDO	18
73	2003\2004	MALE	DELTA	20
74	2003\2004	MALE	EDO	21
75	2003\2004	FEMALE	IMO	18
76	2003\2004	MALE	OGUN	18
77	2003\2004	MALE	OYO	20
78	2003\2004	MALE	ONDO	22
79	2003\2004	MALE	OGUN	18
80	2003\2004	FEMALE	OGUN	18
81	2003\2004	MALE	LAGOS	19
82	2003\2004	MALE	ABIA	18
83	2003\2004	FEMALE	OYO	19
84	2003\2004	MALE	KWARA	18
85	2003\2004	MALE	OYO	21
86	2003\2004	MALE	OGUN	19
87	2003\2004	MALE	EKITI	18
88	2003\2004	MALE	DELTA	20
89	2003\2004	FEMALE	OGUN	18
90	2003\2004	MALE	DELTA	19
91	2003\2004	MALE	ANAMBRA	18
92	2003\2004	FEMALE	OGUN	19
93	2003\2004	MALE	LAGOS	19
94	2003\2004	MALE	DELTA	18
95	2003\2004	FEMALE	OGUN	19
96	2003\2004	MALE	OGUN	18
97	2003\2004	MALE	DELTA	20
98	2003\2004	FEMALE	OGUN	18
99	2003\2004	MALE	ANAMBRA	18
100	2003\2004	MALE	OSUN	17
101	2003\2004	FEMALE	DELTA	18
102	2003\2004	MALE	OGUN	17
103	2003\2004	FEMALE	ANAMBRA	19
104	2003\2004	MALE	DELTA	21
105	2003\2004	MALE	OGUN	18
106	2003\2004	MALE	EKITI	17
107	2003\2004	MALE	ONDO	19
108	2003\2004	MALE	ABIA	18
109	2003\2004	FEMALE	ANAMBRA	20
110	2003\2004	FEMALE	EDO	19
111	2003\2004	MALE	OSUN	19
112	2003\2004	MALE	OSUN	20
113	2003\2004	MALE	EKITI	16
114	2003\2004	MALE	OGUN	19
115	2003\2004	MALE	EKITI	18
116	2003\2004	MALE	OYO	22
117	2003\2004	MALE	AKWA IBOM	19
118	2003\2004	FEMALE	ANAMBRA	18
119	2003\2004	FEMALE	ABIA	18
120	2003\2004	MALE	ANAMBRA	18
121	2003\2004	MALE	EKITI	17
122	2003\2004	MALE	OGUN	18
123	2003\2004	MALE	OSUN	17
124	2003\2004	MALE	EDO	17
125	2003\2004	FEMALE	EDO	20
126	2003\2004	FEMALE	IMO	18
127	2003\2004	MALE	ENUGU	17
128	2003\2004	MALE	OGUN	21
129	2003\2004	MALE	ONDO	19
130	2003\2004	MALE	OGUN	18
131	2003\2004	MALE	OYO	18
132	2003\2004	FEMALE	OSUN	18
133	2003\2004	FEMALE	LAGOS	20
134	2003\2004	MALE	OSUN	17
135	2003\2004	MALE	ONDO	19
136	2003\2004	MALE	OGUN	16
137	2003\2004	MALE	EDO	18
138	2003\2004	FEMALE	EKITI	19
139	2003\2004	MALE	EKITI	19
140	2003\2004	MALE	ENUGU	19
141	2003\2004	MALE	EKITI	21
142	2003\2004	MALE	ONDO	17
143	2003\2004	FEMALE	EDO	18
144	2003\2004	MALE	CROSS RIVER	18
145	2003\2004	MALE	ABIA	21
146	2003\2004	FEMALE	OSUN	18
147	2003\2004	MALE	DELTA	18
148	2003\2004	MALE	OSUN	16
149	2003\2004	MALE	OGUN	17
150	2003\2004	MALE	OGUN	21
151	2003\2004	MALE	DELTA	20
152	2003\2004	FEMALE	OGUN	17
153	2003\2004	MALE	OSUN	20
154	2003\2004	FEMALE	ONDO	19
155	2003\2004	MALE	EDO	19
156	2003\2004	MALE	LAGOS	16
157	2003\2004	MALE	LAGOS	22
158	2003\2004	FEMALE	DELTA	21
159	2003\2004	MALE	OGUN	18
160	2003\2004	MALE	DELTA	18
161	2003\2004	MALE	KWARA	17
162	2003\2004	FEMALE	OGUN	22
163	2003\2004	FEMALE	EKITI	17
164	2003\2004	MALE	OSUN	17
165	2003\2004	MALE	ONDO	18
166	2003\2004	MALE	ONDO	19
167	2003\2004	MALE	OSUN	20
168	2003\2004	MALE	OYO	17
169	2003\2004	MALE	LAGOS	22
170	2003\2004	FEMALE	OSUN	19
171	2003\2004	MALE	ONDO	19
172	2003\2004	MALE	LAGOS	19
173	2003\2004	MALE	OYO	18
174	2003\2004	FEMALE	KOGI	20
175	2003\2004	MALE	EDO	19
176	2003\2004	MALE	OSUN	20
177	2003\2004	MALE	OYO	18
178	2003\2004	FEMALE	LAGOS	18
179	2003\2004	MALE	ANAMBRA	19
180	2003\2004	MALE	KOGI	18
181	2003\2004	MALE	ENUGU	20
182	2003\2004	FEMALE	OYO	18
183	2003\2004	FEMALE	LAGOS	18
184	2003\2004	MALE	OSUN	19
185	2003\2004	FEMALE	OYO	19
186	2003\2004	MALE	OYO	17
187	2003\2004	MALE	IMO	17
188	2003\2004	MALE	ABIA	19
189	2003\2004	FEMALE	BORNO	19
190	2003\2004	FEMALE	OGUN	21
191	2003\2004	MALE	OGUN	18
192	2003\2004	MALE	OGUN	20
193	2003\2004	MALE	OGUN	20
194	2003\2004	MALE	OYO	18
195	2003\2004	MALE	EKITI	18
196	2003\2004	MALE	ABIA	21
197	2003\2004	MALE	LAGOS	20
198	2003\2004	MALE	LAGOS	20
199	2003\2004	FEMALE	EKITI	19
200	2003\2004	MALE	ONDO	20
201	2003\2004	MALE	OSUN	17
202	2003\2004	MALE	OGUN	20
203	2003\2004	FEMALE	ANAMBRA	17
204	2003\2004	FEMALE	OYO	17
205	2003\2004	MALE	ONDO	19
206	2003\2004	MALE	ONDO	18
207	2003\2004	MALE	DELTA	18
208	2003\2004	MALE	DELTA	18
209	2003\2004	MALE	ABIA	17
210	2003\2004	FEMALE	AKWA IBOM	20
211	2003\2004	MALE	OYO	18
212	2003\2004	MALE	DELTA	18
213	2003\2004	MALE	LAGOS	17
214	2003\2004	MALE	IMO	18
215	2003\2004	MALE	OGUN	22
216	2003\2004	FEMALE	KWARA	19
217	2003\2004	MALE	DELTA	19
218	2003\2004	MALE	RIVERS	18
219	2003\2004	FEMALE	IMO	19
220	2003\2004	MALE	ANAMBRA	17
221	2003\2004	MALE	ANAMBRA	17
222	2003\2004	MALE	KOGI	18
223	2003\2004	MALE	LAGOS	18
224	2003\2004	MALE	OSUN	19
225	2003\2004	MALE	OGUN	19
226	2003\2004	MALE	ONDO	20
227	2003\2004	MALE	AKWA IBOM	19
228	2003\2004	MALE	DELTA	18
229	2003\2004	MALE	BAYELSA	22
230	2003\2004	MALE	NIGER	20
231	2003\2004	MALE	OSUN	20
232	2003\2004	MALE	CROSS RIVER	19
233	2003\2004	FEMALE	ANAMBRA	20
234	2003\2004	FEMALE	EKITI	21
235	2003\2004	MALE	OSUN	20
236	2003\2004	MALE	OGUN	18
237	2003\2004	MALE	EKITI	18
238	2003\2004	MALE	OGUN	18
239	2003\2004	MALE	ONDO	20
240	2003\2004	MALE	ANAMBRA	17
241	2003\2004	MALE	OGUN	17
242	2003\2004	MALE	DELTA	18
243	2003\2004	FEMALE	DELTA	18
244	2003\2004	MALE	IMO	18
245	2003\2004	MALE	ANAMBRA	20

## Sheet: 2004
Sample	Year of Admission	Gender	State of Origin	Entry Age
1	2004\2005	MALE	OGUN	19
2	2004\2005	MALE	Bayelsa	24
3	2004\2005	FEMALE	OSUN	17
4	2004\2005	MALE	OGUN	21
5	2004\2005	MALE	BAYELSA	19
6	2004\2005	FEMALE	EDO	17
7	2004\2005	FEMALE	OGUN	17
8	2004\2005	FEMALE	IMO	24
9	2004\2005	MALE	KOGI	19
10	2004\2005	FEMALE	OGUN	18
11	2004\2005	MALE	ABIA	18
12	2004\2005	MALE	EKITI	19
13	2004\2005	FEMALE	DELTA	18
14	2004\2005	FEMALE	ENUGU	19
15	2004\2005	MALE	IMO	18
16	2004\2005	FEMALE	IMO	22
17	2004\2005	MALE	OSUN	19
18	2004\2005	MALE	ANAMBRA	18
19	2004\2005	MALE	OGUN	18
20	2004\2005	MALE	KADUNA	18
21	2004\2005	FEMALE	ANAMBRA	17
22	2004\2005	MALE	OYO	17
23	2004\2005	FEMALE	OYO	17
24	2004\2005	FEMALE	IMO	18
25	2004\2005	FEMALE	AKWA IBOM	18
26	2004\2005	MALE	ONDO	22
27	2004\2005	FEMALE	ONDO	20
28	2004\2005	MALE	EKITI	20
29	2004\2005	MALE	OSUN	16
30	2004\2005	MALE	LAGOS	18
31	2004\2005	FEMALE	EDO	19
32	2004\2005	FEMALE	IMO	19
33	2004\2005	MALE	DELTA	17
34	2004\2005	MALE	OYO	18
35	2004\2005	MALE	OYO	18
36	2004\2005	MALE	OGUN	18
37	2004\2005	FEMALE	ONDO	17
38	2004\2005	FEMALE	DELTA	17
39	2004\2005	MALE	ANAMBRA	17
40	2004\2005	MALE	NIGER	21
41	2004\2005	FEMALE	OGUN	18
42	2004\2005	MALE	AKWA IBOM	19
43	2004\2005	MALE	OGUN	21
44	2004\2005	FEMALE	ONDO	20
45	2004\2005	FEMALE	OYO	18
46	2004\2005	MALE	OGUN	19
47	2004\2005	MALE	OGUN	16
48	2004\2005	MALE	OYO	20
49	2004\2005	FEMALE	OYO	17
50	2004\2005	MALE	ONDO	17
51	2004\2005	MALE	OYO	26
52	2004\2005	FEMALE	ABIA	17
53	2004\2005	MALE	DELTA	16
54	2004\2005	MALE	EDO	19
55	2004\2005	MALE	EDO	18
56	2004\2005	MALE	LAGOS	24
57	2004\2005	MALE	EKITI	20
58	2004\2005	MALE	EDO	18
59	2004\2005	FEMALE	OSUN	18
60	2004\2005	MALE	OYO	18
61	2004\2005	MALE	EKITI	18
62	2004\2005	MALE	OGUN	19
63	2004\2005	MALE	EDO	17
64	2004\2005	FEMALE	OGUN	19
65	2004\2005	MALE	OGUN	18
66	2004\2005	MALE	AKWA IBOM	20
67	2004\2005	MALE	OYO	19
68	2004\2005	MALE	OYO	17
69	2004\2005	MALE	ABIA	18
70	2004\2005	MALE	OYO	17
71	2004\2005	FEMALE	OSUN	17
72	2004\2005	MALE	EDO	17
73	2004\2005	MALE	OYO	18
74	2004\2005	MALE	DELTA	19
75	2004\2005	MALE	OGUN	18
76	2004\2005	MALE	OGUN	18
77	2004\2005	FEMALE	RIVERS	20
78	2004\2005	MALE	DELTA	19
79	2004\2005	FEMALE	IMO	17
80	2004\2005	FEMALE	AKWA IBOM	20
81	2004\2005	MALE	DELTA	18
82	2004\2005	MALE	RIVERS	20
83	2004\2005	FEMALE	EKITI	17
84	2004\2005	MALE	KWARA	17
85	2004\2005	FEMALE	OGUN	16
86	2004\2005	FEMALE	ANAMBRA	19
87	2004\2005	MALE	OGUN	16
88	2004\2005	MALE	OGUN	18
89	2004\2005	MALE	LAGOS	18
90	2004\2005	FEMALE	OGUN	23
91	2004\2005	MALE	EBONYI	19
92	2004\2005	FEMALE	ADAMAWA	18
93	2004\2005	MALE	LAGOS	18
94	2004\2005	FEMALE	KWARA	20
95	2004\2005	MALE	KWARA	21
96	2004\2005	MALE	RIVERS	19
97	2004\2005	FEMALE	RIVERS	19
98	2004\2005	MALE	ONDO	17
99	2004\2005	MALE	OYO	19
100	2004\2005	MALE	ONDO	17
101	2004\2005	FEMALE	OGUN	22
102	2004\2005	MALE	EDO	19
103	2004\2005	MALE	RIVERS	19
104	2004\2005	MALE	EKITI	17
105	2004\2005	FEMALE	ONDO	17
106	2004\2005	MALE	EKITI	18
107	2004\2005	MALE	EDO	17
108	2004\2005	FEMALE	LAGOS	18
109	2004\2005	MALE	KOGI	18
110	2004\2005	MALE	OSUN	18
111	2004\2005	MALE	OSUN	18
112	2004\2005	MALE	EKITI	18
113	2004\2005	MALE	OGUN	18
114	2004\2005	MALE	OYO	19
115	2004\2005	MALE	OSUN	18
116	2004\2005	MALE	DELTA	19
117	2004\2005	MALE	OYO	18
118	2004\2005	FEMALE	OGUN	19
119	2004\2005	MALE	OYO	17
120	2004\2005	FEMALE	EKITI	16
121	2004\2005	FEMALE	ABIA	17
122	2004\2005	FEMALE	ONDO	18
123	2004\2005	FEMALE	OYO	19
124	2004\2005	MALE	OGUN	17
125	2004\2005	MALE	OYO	18
126	2004\2005	FEMALE	ANAMBRA	17
127	2004\2005	MALE	OGUN	18
128	2004\2005	MALE	LAGOS	18
129	2004\2005	MALE	LAGOS	18
130	2004\2005	FEMALE	OGUN	17
131	2004\2005	FEMALE	EDO	18
132	2004\2005	FEMALE	OGUN	20
133	2004\2005	MALE	ONDO	20
134	2004\2005	MALE	KWARA	17
135	2004\2005	MALE	EBONYI	17
136	2004\2005	MALE	OGUN	17
137	2004\2005	MALE	DELTA	20
138	2004\2005	MALE	OGUN	20
139	2004\2005	MALE	DELTA	18
140	2004\2005	MALE	OGUN	18
141	2004\2005	MALE	ONDO	19
142	2004\2005	MALE	OYO	19
143	2004\2005	MALE	EKITI	17
144	2004\2005	MALE	OSUN	19
145	2004\2005	FEMALE	EKITI	19
146	2004\2005	MALE	ADAMAWA	20
147	2004\2005	MALE	RIVERS	19
148	2004\2005	MALE	OGUN	18
149	2004\2005	MALE	OSUN	18
150	2004\2005	MALE	DELTA	18
151	2004\2005	MALE	EDO	18
152	2004\2005	FEMALE	OYO	17
153	2004\2005	MALE	EKITI	18
154	2004\2005	FEMALE	DELTA	16
155	2004\2005	FEMALE	ONDO	19
156	2004\2005	FEMALE	ONDO	17
157	2004\2005	MALE	Nasarawa	19
158	2004\2005	MALE	OYO	18
159	2004\2005	MALE	EDO	18
160	2004\2005	MALE	CROSS RIVER	18
161	2004\2005	MALE	TARABA	19
162	2004\2005	MALE	KOGI	24
163	2004\2005	FEMALE	OGUN	19
164	2004\2005	MALE	ABIA	18
165	2004\2005	MALE	DELTA	19
166	2004\2005	MALE	ANAMBRA	22
167	2004\2005	MALE	DELTA	20
168	2004\2005	MALE	KOGI	17
169	2004\2005	MALE	OSUN	20
170	2004\2005	MALE	ONDO	18
171	2004\2005	MALE	ONDO	19
172	2004\2005	MALE	DELTA	19
173	2004\2005	MALE	EDO	18
174	2004\2005	MALE	ENUGU	20
175	2004\2005	FEMALE	ONDO	17
176	2004\2005	MALE	ONDO	19
177	2004\2005	MALE	ONDO	19
178	2004\2005	MALE	AKWA IBOM	20
179	2004\2005	MALE	KWARA	19
180	2004\2005	MALE	EDO	19
181	2004\2005	MALE	RIVERS	16
182	2004\2005	MALE	OYO	18
183	2004\2005	MALE	ONDO	17
184	2004\2005	MALE	EKITI	17
185	2004\2005	MALE	EKITI	19
186	2004\2005	MALE	OGUN	20
187	2004\2005	MALE	DELTA	17
188	2004\2005	MALE	IMO	19
189	2004\2005	MALE	BAYELSA	18
190	2004\2005	MALE	BENUE	21
191	2004\2005	MALE	OYO	17
192	2004\2005	MALE	OSUN	-3
193	2004\2005	MALE	EKITI	17
194	2004\2005	MALE	EDO	18
195	2004\2005	MALE	OGUN	20
196	2004\2005	MALE	DELTA	18
197	2004\2005	MALE	DELTA	20
198	2004\2005	MALE	ONDO	18
199	2004\2005	FEMALE	OYO	18
200	2004\2005	MALE	OYO	17
201	2004\2005	MALE	RIVERS	18
202	2004\2005	MALE	AKWA IBOM	22
203	2004\2005	MALE	OGUN	19
204	2004\2005	FEMALE	EDO	18
205	2004\2005	MALE	LAGOS	20
206	2004\2005	FEMALE	EDO	18
207	2004\2005	MALE	EKITI	18
208	2004\2005	MALE	LAGOS	19
209	2004\2005	MALE	EDO	17
210	2004\2005	MALE	EDO	18
211	2004\2005	MALE	OGUN	17
212	2004\2005	MALE	DELTA	18
213	2004\2005	MALE	OYO	18
214	2004\2005	MALE	OGUN	19
215	2004\2005	MALE	LAGOS	17
216	2004\2005	MALE	OSUN	17
217	2004\2005	MALE	AKWA IBOM	19
218	2004\2005	MALE	ANAMBRA	16
219	2004\2005	FEMALE	IMO	17
220	2004\2005	MALE	OSUN	18
221	2004\2005	MALE	KWARA	19
222	2004\2005	FEMALE	EDO	18
223	2004\2005	MALE	KOGI	18
224	2004\2005	MALE	OYO	21
225	2004\2005	MALE	EDO	19
226	2004\2005	FEMALE	KOGI	18
227	2004\2005	MALE	DELTA	20
228	2004\2005	FEMALE	OGUN	17
229	2004\2005	MALE	ONDO	17
230	2004\2005	FEMALE	OSUN	19
231	2004\2005	MALE	OGUN	18
232	2004\2005	MALE	DELTA	20
233	2004\2005	FEMALE	OGUN	17
234	2004\2005	FEMALE	ANAMBRA	19
235	2004\2005	MALE	OSUN	20
236	2004\2005	MALE	OGUN	20
237	2004\2005	FEMALE	EKITI	18
238	2004\2005	MALE	EKITI	18
239	2004\2005	MALE	DELTA	19
240	2004\2005	MALE	EDO	18
241	2004\2005	MALE	ONDO	18
242	2004\2005	FEMALE	ENUGU	20
243	2004\2005	FEMALE	Nasarawa	19
244	2004\2005	FEMALE	DELTA	18
245	2004\2005	MALE	ABIA	18
246	2004\2005	FEMALE	DELTA	19
247	2004\2005	MALE	EKITI	19
248	2004\2005	FEMALE	LAGOS	20
249	2004\2005	MALE	ABIA	18
250	2004\2005	MALE	OGUN	22
251	2004\2005	FEMALE	KWARA	19
252	2004\2005	FEMALE	IMO	19
253	2004\2005	MALE	ENUGU	18
254	2004\2005	MALE	OGUN	18
255	2004\2005	MALE	AKWA IBOM	18
256	2004\2005	MALE	OSUN	19
257	2004\2005	MALE	KWARA	19
258	2004\2005	MALE	OGUN	20
259	2004\2005	MALE	OYO	25
260	2004\2005	MALE	AKWA IBOM	18
261	2004\2005	FEMALE	OGUN	19
262	2004\2005	FEMALE	LAGOS	18
263	2004\2005	MALE	ONDO	21
264	2004\2005	MALE	ANAMBRA	19
265	2004\2005	MALE	TARABA	20
266	2004\2005	MALE	EDO	22
267	2004\2005	MALE	AKWA IBOM	23
268	2004\2005	FEMALE	OYO	19
269	2004\2005	MALE	KWARA	18
270	2004\2005	FEMALE	ONDO	17
271	2004\2005	FEMALE	OSUN	17
272	2004\2005	MALE	KWARA	18
273	2004\2005	MALE	AKWA IBOM	21
274	2004\2005	MALE	EDO	19
275	2004\2005	MALE	OGUN	23
276	2004\2005	MALE	EDO	19
277	2004\2005	MALE	KOGI	21
278	2004\2005	FEMALE	LAGOS	18
279	2004\2005	FEMALE	IMO	18
280	2004\2005	MALE	ANAMBRA	18
281	2004\2005	MALE	IMO	17
282	2004\2005	FEMALE	ONDO	18
283	2004\2005	MALE	OGUN	19
284	2004\2005	MALE	EDO	19
285	2004\2005	MALE	DELTA	18
286	2004\2005	MALE	KWARA	18
287	2004\2005	MALE	OSUN	18
288	2004\2005	MALE	OGUN	19
289	2004\2005	MALE	OGUN	17
290	2004\2005	MALE	OYO	19
291	2004\2005	MALE	OGUN	19
292	2004\2005	FEMALE	EKITI	18
293	2004\2005	MALE	OYO	19
294	2004\2005	FEMALE	OGUN	17
295	2004\2005	MALE	DELTA	18
296	2004\2005	MALE	EKITI	20
297	2004\2005	FEMALE	ANAMBRA	17
298	2004\2005	FEMALE	EKITI	18
299	2004\2005	MALE	OGUN	19
300	2004\2005	FEMALE	OGUN	19
301	2004\2005	MALE	ANAMBRA	18
302	2004\2005	MALE	ENUGU	18
303	2004\2005	MALE	OSUN	19
304	2004\2005	MALE	ONDO	23
305	2004\2005	MALE	KWARA	18
306	2004\2005	MALE	ONDO	18
307	2004\2005	MALE	KWARA	18
308	2004\2005	MALE	LAGOS	17
309	2004\2005	MALE	BORNO	20
310	2004\2005	MALE	EDO	17
311	2004\2005	MALE	IMO	21
312	2004\2005	MALE	IMO	18
313	2004\2005	FEMALE	KOGI	17
314	2004\2005	MALE	EDO	18
315	2004\2005	FEMALE	AKWA IBOM	18
316	2004\2005	MALE	AKWA IBOM	18
317	2004\2005	FEMALE	RIVERS	18
318	2004\2005	FEMALE	ONDO	20
319	2004\2005	MALE	OGUN	17
320	2004\2005	MALE	EKITI	20
321	2004\2005	MALE	KOGI	23
322	2004\2005	MALE	LAGOS	22
323	2004\2005	MALE	OSUN	18
324	2004\2005	MALE	LAGOS	22
325	2004\2005	MALE	KWARA	17
326	2004\2005	FEMALE	LAGOS	20

## Sheet: 2005
Sample	Year of Admission	Gender	State of Origin	Entry Age
1	2005\2006	FEMALE	ANAMBRA	16
2	2005\2006	MALE	BAYELSA	18
3	2005\2006	MALE	OSUN	18
4	2005\2006	MALE	AKWA IBOM	20
5	2005\2006	MALE	EBONYI	18
6	2005\2006	FEMALE	AKWA IBOM	17
7	2005\2006	MALE	EDO	18
8	2005\2006	FEMALE	OSUN	17
9	2005\2006	MALE	ONDO	17
10	2005\2006	MALE	OSUN	20
11	2005\2006	FEMALE	EDO	18
12	2005\2006	FEMALE	OSUN	17
13	2005\2006	FEMALE	OGUN	20
14	2005\2006	MALE	OGUN	17
15	2005\2006	MALE	KOGI	21
16	2005\2006	MALE	EDO	17
17	2005\2006	MALE	OGUN	17
18	2005\2006	FEMALE	KWARA	19
19	2005\2006	MALE	ABIA	17
20	2005\2006	MALE	ONDO	22
21	2005\2006	FEMALE	ONDO	18
22	2005\2006	MALE	LAGOS	17
23	2005\2006	MALE	KOGI	18
24	2005\2006	MALE	ONDO	17
25	2005\2006	FEMALE	EDO	16
26	2005\2006	FEMALE	DELTA	19
27	2005\2006	FEMALE	OSUN	19
28	2005\2006	MALE	OGUN	21
29	2005\2006	MALE	OYO	17
30	2005\2006	FEMALE	OSUN	17
31	2005\2006	MALE	LAGOS	19
32	2005\2006	MALE	EKITI	20
33	2005\2006	FEMALE	LAGOS	19
34	2005\2006	FEMALE	OSUN	17
35	2005\2006	MALE	ONDO	16
36	2005\2006	FEMALE	DELTA	17
37	2005\2006	FEMALE	IMO	17
38	2005\2006	MALE	DELTA	18
39	2005\2006	MALE	EKITI	21
40	2005\2006	FEMALE	OGUN	16
41	2005\2006	MALE	IMO	17
42	2005\2006	FEMALE	EDO	21
43	2005\2006	FEMALE	OGUN	18
44	2005\2006	FEMALE	LAGOS	20
45	2005\2006	MALE	OGUN	20
46	2005\2006	MALE	LAGOS	19
47	2005\2006	MALE	OYO	18
48	2005\2006	FEMALE	IMO	17
49	2005\2006	FEMALE	KWARA	17
50	2005\2006	MALE	ABIA	19
51	2005\2006	MALE	BAYELSA	22
52	2005\2006	FEMALE	OGUN	17
53	2005\2006	FEMALE	BAYELSA	18
54	2005\2006	MALE	EDO	16
55	2005\2006	FEMALE	OSUN	18
56	2005\2006	MALE	ANAMBRA	18
57	2005\2006	MALE	OSUN	17
58	2005\2006	MALE	KWARA	17
59	2005\2006	FEMALE	BORNO	17
60	2005\2006	FEMALE	EDO	17
61	2005\2006	MALE	ONDO	19
62	2005\2006	MALE	OGUN	17
63	2005\2006	MALE	OGUN	19
64	2005\2006	MALE	ANAMBRA	18
65	2005\2006	MALE	ABIA	18
66	2005\2006	MALE	DELTA	19
67	2005\2006	FEMALE	LAGOS	20
68	2005\2006	MALE	EDO	16
69	2005\2006	MALE	DELTA	19
70	2005\2006	MALE	OYO	20
71	2005\2006	MALE	OGUN	19
72	2005\2006	MALE	OGUN	18
73	2005\2006	FEMALE	LAGOS	17
74	2005\2006	MALE	LAGOS	23
75	2005\2006	MALE	OGUN	19
76	2005\2006	MALE	OGUN	17
77	2005\2006	MALE	DELTA	17
78	2005\2006	FEMALE	ONDO	16
79	2005\2006	FEMALE	IMO	19
80	2005\2006	MALE	LAGOS	18
81	2005\2006	MALE	EDO	16
82	2005\2006	MALE	OSUN	20
83	2005\2006	FEMALE	ANAMBRA	18
84	2005\2006	MALE	DELTA	22
85	2005\2006	MALE	OGUN	19
86	2005\2006	FEMALE	EKITI	18
87	2005\2006	MALE	OGUN	18
88	2005\2006	MALE	OYO	18
89	2005\2006	MALE	OGUN	18
90	2005\2006	FEMALE	DELTA	19
91	2005\2006	FEMALE	DELTA	21
92	2005\2006	MALE	ONDO	18
93	2005\2006	MALE	CROSS RIVER	17
94	2005\2006	FEMALE	LAGOS	17
95	2005\2006	MALE	OSUN	18
96	2005\2006	FEMALE	ANAMBRA	20
97	2005\2006	MALE	AKWA IBOM	17
98	2005\2006	MALE	ANAMBRA	20
99	2005\2006	MALE	OGUN	17
100	2005\2006	MALE	OYO	18
101	2005\2006	MALE	KWARA	18
102	2005\2006	MALE	ONDO	17
103	2005\2006	MALE	OYO	21
104	2005\2006	MALE	ANAMBRA	19
105	2005\2006	MALE	ABIA	19
106	2005\2006	MALE	KOGI	19
107	2005\2006	MALE	OSUN	18
108	2005\2006	MALE	OYO	17
109	2005\2006	MALE	DELTA	17
110	2005\2006	MALE	DELTA	17
111	2005\2006	FEMALE	OYO	18
112	2005\2006	MALE	OSUN	17
113	2005\2006	FEMALE	OSUN	20
114	2005\2006	MALE	OGUN	18
115	2005\2006	MALE	KOGI	18
116	2005\2006	MALE	ONDO	17
117	2005\2006	MALE	EDO	18
118	2005\2006	MALE	OSUN	17
119	2005\2006	MALE	OGUN	20
120	2005\2006	MALE	AKWA IBOM	16
121	2005\2006	MALE	OGUN	18
122	2005\2006	MALE	EKITI	17
123	2005\2006	MALE	OGUN	17
124	2005\2006	MALE	EKITI	20
125	2005\2006	MALE	LAGOS	17
126	2005\2006	MALE	EKITI	18
127	2005\2006	MALE	DELTA	18
128	2005\2006	FEMALE	EDO	18
129	2005\2006	MALE	KWARA	17
130	2005\2006	MALE	EDO	18
131	2005\2006	MALE	LAGOS	20
132	2005\2006	FEMALE	BAYELSA	18
133	2005\2006	MALE	OSUN	19
134	2005\2006	MALE	OYO	21
135	2005\2006	MALE	DELTA	18
136	2005\2006	MALE	OGUN	20
137	2005\2006	MALE	ANAMBRA	19
138	2005\2006	MALE	KOGI	17
139	2005\2006	MALE	ANAMBRA	18
140	2005\2006	MALE	IMO	17
141	2005\2006	FEMALE	OSUN	17
142	2005\2006	MALE	LAGOS	18
143	2005\2006	MALE	DELTA	17
144	2005\2006	MALE	OGUN	19
145	2005\2006	MALE	OSUN	18
146	2005\2006	MALE	AKWA IBOM	19
147	2005\2006	MALE	OGUN	18
148	2005\2006	MALE	KWARA	17
149	2005\2006	MALE	OGUN	17
150	2005\2006	MALE	ONDO	19
151	2005\2006	MALE	DELTA	18
152	2005\2006	FEMALE	OSUN	18
153	2005\2006	MALE	LAGOS	18
154	2005\2006	MALE	EDO	19
155	2005\2006	MALE	ONDO	19
156	2005\2006	MALE	OGUN	17
157	2005\2006	MALE	EDO	18
158	2005\2006	MALE	EDO	18
159	2005\2006	MALE	LAGOS	19
160	2005\2006	MALE	LAGOS	19
161	2005\2006	MALE	ONDO	18
162	2005\2006	MALE	DELTA	19
163	2005\2006	MALE	ONDO	18
164	2005\2006	MALE	OGUN	17
165	2005\2006	MALE	AKWA IBOM	22
166	2005\2006	MALE	NIGER	18
167	2005\2006	MALE	EDO	18
168	2005\2006	FEMALE	OSUN	18
169	2005\2006	MALE	OGUN	19
170	2005\2006	MALE	KOGI	19
171	2005\2006	FEMALE	LAGOS	17
172	2005\2006	MALE	EKITI	17
173	2005\2006	MALE	OGUN	17
174	2005\2006	MALE	CROSS RIVER	18
175	2005\2006	MALE	OGUN	20
176	2005\2006	MALE	OYO	17
177	2005\2006	MALE	DELTA	20
178	2005\2006	MALE	OGUN	21
179	2005\2006	MALE	ANAMBRA	17
180	2005\2006	FEMALE	DELTA	17
181	2005\2006	FEMALE	IMO	18
182	2005\2006	FEMALE	CROSS RIVER	19
183	2005\2006	MALE	EKITI	20
184	2005\2006	MALE	OSUN	19
185	2005\2006	MALE	ABIA	20
186	2005\2006	MALE	RIVERS	18
187	2005\2006	MALE	DELTA	20
188	2005\2006	MALE	OSUN	21
189	2005\2006	MALE	LAGOS	23
190	2005\2006	MALE	OGUN	20
191	2005\2006	MALE	OSUN	21
192	2005\2006	FEMALE	OYO	21
193	2005\2006	FEMALE	ONDO	20
194	2005\2006	MALE	ENUGU	17
195	2005\2006	MALE	ANAMBRA	24
196	2005\2006	MALE	BAYELSA	19
197	2005\2006	MALE	AKWA IBOM	18
198	2005\2006	MALE	KWARA	19
199	2005\2006	FEMALE	OSUN	17
200	2005\2006	MALE	EKITI	17
201	2005\2006	MALE	KWARA	17
202	2005\2006	MALE	DELTA	21
203	2005\2006	MALE	ONDO	19
204	2005\2006	MALE	ANAMBRA	22
205	2005\2006	MALE	EDO	18
206	2005\2006	MALE	LAGOS	18
207	2005\2006	FEMALE	IMO	18
208	2005\2006	MALE	KWARA	19
209	2005\2006	FEMALE	ANAMBRA	17
210	2005\2006	MALE	DELTA	18
211	2005\2006	FEMALE	ONDO	18
212	2005\2006	MALE	LAGOS	17
213	2005\2006	FEMALE	DELTA	16
214	2005\2006	MALE	OSUN	17
215	2005\2006	MALE	OSUN	18
216	2005\2006	MALE	EKITI	17
217	2005\2006	FEMALE	EKITI	17
218	2005\2006	MALE	DELTA	18
219	2005\2006	MALE	CROSS RIVER	18
220	2005\2006	MALE	ONDO	19
221	2005\2006	MALE	ONDO	19
222	2005\2006	MALE	OGUN	18
223	2005\2006	MALE	OGUN	18
224	2005\2006	MALE	LAGOS	17
225	2005\2006	MALE	LAGOS	19
226	2005\2006	MALE	OGUN	18
227	2005\2006	MALE	BENUE	20
228	2005\2006	FEMALE	ANAMBRA	17
229	2005\2006	MALE	DELTA	20
230	2005\2006	MALE	ANAMBRA	19
231	2005\2006	MALE	OGUN	18
232	2005\2006	MALE	OSUN	17
233	2005\2006	MALE	LAGOS	18
234	2005\2006	MALE	LAGOS	19
235	2005\2006	MALE	AKWA IBOM	18
236	2005\2006	MALE	OSUN	16
237	2005\2006	MALE	OGUN	19
238	2005\2006	MALE	OSUN	20
239	2005\2006	MALE	OGUN	21
240	2005\2006	FEMALE	ONDO	17
241	2005\2006	MALE	OGUN	19
242	2005\2006	MALE	ONDO	17
243	2005\2006	MALE	DELTA	18
244	2005\2006	MALE	IMO	18
245	2005\2006	MALE	ABIA	18
246	2005\2006	MALE	ANAMBRA	18
247	2005\2006	FEMALE	ANAMBRA	18
248	2005\2006	MALE	OGUN	23
249	2005\2006	MALE	KWARA	18
250	2005\2006	MALE	OSUN	19
251	2005\2006	FEMALE	EDO	18
252	2005\2006	MALE	EDO	17
253	2005\2006	MALE	EKITI	20
254	2005\2006	MALE	EKITI	18
255	2005\2006	MALE	OYO	17
256	2005\2006	MALE	EKITI	17
257	2005\2006	MALE	EKITI	18
258	2005\2006	MALE	OYO	19
259	2005\2006	MALE	DELTA	19
260	2005\2006	FEMALE	AKWA IBOM	18
261	2005\2006	MALE	ABIA	17
262	2005\2006	MALE	OGUN	19
263	2005\2006	MALE	EBONYI	18
264	2005\2006	MALE	KWARA	17
265	2005\2006	MALE	BENUE	20
266	2005\2006	FEMALE	ANAMBRA	17
267	2005\2006	FEMALE	ANAMBRA	18
268	2005\2006	MALE	ONDO	17
269	2005\2006	MALE	OGUN	20
270	2005\2006	FEMALE	IMO	20
271	2005\2006	FEMALE	IMO	20
272	2005\2006	MALE	OGUN	18
273	2005\2006	FEMALE	OGUN	19
274	2005\2006	FEMALE	LAGOS	17
275	2005\2006	FEMALE	LAGOS	17
276	2005\2006	MALE	ANAMBRA	22
277	2005\2006	MALE	DELTA	17
278	2005\2006	FEMALE	EKITI	17
279	2005\2006	MALE	DELTA	17
280	2005\2006	MALE	KOGI	17
281	2005\2006	FEMALE	AKWA IBOM	17
282	2005\2006	MALE	OGUN	19
283	2005\2006	FEMALE	DELTA	19
284	2005\2006	MALE	KOGI	17
285	2005\2006	MALE	OGUN	19
286	2005\2006	FEMALE	DELTA	20
287	2005\2006	FEMALE	KOGI	17
288	2005\2006	MALE	EKITI	18
289	2005\2006	MALE	OGUN	20
290	2005\2006	MALE	OSUN	21
291	2005\2006	MALE	OGUN	19
292	2005\2006	MALE	OGUN	19
293	2005\2006	MALE	ONDO	17
294	2005\2006	FEMALE	ONDO	20
295	2005\2006	MALE	KOGI	19
296	2005\2006	MALE	ANAMBRA	18
297	2005\2006	MALE	ONDO	19
298	2005\2006	MALE	ABIA	18
299	2005\2006	MALE	OGUN	19
300	2005\2006	MALE	EDO	18
301	2005\2006	MALE	OGUN	19
302	2005\2006	FEMALE	EDO	17
303	2005\2006	FEMALE	AKWA IBOM	18
304	2005\2006	FEMALE	DELTA	18
305	2005\2006	MALE	OSUN	18
306	2005\2006	FEMALE	OSUN	17
307	2005\2006	FEMALE	OGUN	17
308	2005\2006	FEMALE	KOGI	17
309	2005\2006	MALE	AKWA IBOM	19
310	2005\2006	MALE	EKITI	19
311	2005\2006	MALE	ONDO	18
312	2005\2006	MALE	OSUN	19
313	2005\2006	FEMALE	OSUN	19
314	2005\2006	MALE	OSUN	18
315	2005\2006	MALE	OSUN	19
316	2005\2006	MALE	OGUN	20
317	2005\2006	FEMALE	OGUN	19
318	2005\2006	FEMALE	LAGOS	17
319	2005\2006	MALE	OSUN	16
320	2005\2006	MALE	OYO	18
321	2005\2006	FEMALE	OGUN	17
322	2005\2006	FEMALE	KWARA	19
323	2005\2006	MALE	OYO	17
324	2005\2006	MALE	OGUN	18
325	2005\2006	MALE	OGUN	18
326	2005\2006	MALE	EDO	20
327	2005\2006	FEMALE	EDO	20
328	2005\2006	MALE	ONDO	17
329	2005\2006	MALE	OGUN	18
330	2005\2006	FEMALE	KADUNA	19
331	2005\2006	MALE	ONDO	18
332	2005\2006	FEMALE	EKITI	19
333	2005\2006	MALE	DELTA	18
334	2005\2006	MALE	OYO	17
335	2005\2006	MALE	ANAMBRA	19
336	2005\2006	MALE	ANAMBRA	17
337	2005\2006	FEMALE	ABIA	18
338	2005\2006	MALE	ANAMBRA	19
339	2005\2006	FEMALE	ONDO	18
340	2005\2006	MALE	EDO	18
341	2005\2006	MALE	OSUN	20
342	2005\2006	FEMALE	OGUN	19
343	2005\2006	MALE	EKITI	18
344	2005\2006	MALE	OSUN	19
345	2005\2006	MALE	OGUN	18
346	2005\2006	FEMALE	EKITI	19
347	2005\2006	MALE	OSUN	19
348	2005\2006	MALE	EKITI	18
349	2005\2006	MALE	OYO	18
350	2005\2006	MALE	EKITI	19
351	2005\2006	MALE	AKWA IBOM	19
352	2005\2006	MALE	OYO	17
353	2005\2006	MALE	OGUN	18
354	2005\2006	MALE	OSUN	19
355	2005\2006	MALE	EKITI	17
356	2005\2006	FEMALE	OYO	18
357	2005\2006	MALE	ANAMBRA	17
358	2005\2006	MALE	LAGOS	19
359	2005\2006	FEMALE	DELTA	18
360	2005\2006	MALE	KOGI	19
361	2005\2006	MALE	KOGI	19
362	2005\2006	MALE	OGUN	19
363	2005\2006	MALE	DELTA	17
364	2005\2006	MALE	IMO	19
365	2005\2006	MALE	OYO	20
366	2005\2006	MALE	OSUN	18
367	2005\2006	MALE	OGUN	19
368	2005\2006	MALE	DELTA	18
369	2005\2006	FEMALE	LAGOS	16
370	2005\2006	FEMALE	OGUN	17
371	2005\2006	FEMALE	LAGOS	19
372	2005\2006	FEMALE	OSUN	17
373	2005\2006	MALE	IMO	19
374	2005\2006	FEMALE	OGUN	21
375	2005\2006	FEMALE	OGUN	19
376	2005\2006	MALE	OYO	18
377	2005\2006	MALE	EDO	19
378	2005\2006	MALE	ONDO	17
379	2005\2006	MALE	ENUGU	17
380	2005\2006	FEMALE	DELTA	17
381	2005\2006	MALE	OGUN	17
382	2005\2006	MALE	DELTA	19
383	2005\2006	MALE	OGUN	18
384	2005\2006	MALE	ABIA	18
385	2005\2006	FEMALE	OYO	17
386	2005\2006	MALE	OSUN	17
387	2005\2006	MALE	EKITI	18
388	2005\2006	MALE	OGUN	18
389	2005\2006	MALE	OGUN	18
390	2005\2006	MALE	OGUN	18
391	2005\2006	FEMALE	DELTA	17
392	2005\2006	MALE	ANAMBRA	17
393	2005\2006	MALE	EDO	18
394	2005\2006	MALE	OGUN	20
395	2005\2006	MALE	OGUN	18
396	2005\2006	MALE	LAGOS	18

## Sheet: 2006
Sample	Year of Admission	Gender	State of Origin	Entry Age
1	2006\2007	MALE	EKITI	20
2	2006\2007	MALE	OGUN	19
3	2006\2007	MALE	OSUN	18
4	2006\2007	FEMALE	OGUN	18
5	2006\2007	MALE	OSUN	17
6	2006\2007	MALE	OYO	17
7	2006\2007	FEMALE	OGUN	18
8	2006\2007	FEMALE	LAGOS	17
9	2006\2007	MALE	OGUN	18
10	2006\2007	MALE	OYO	17
11	2006\2007	MALE	OYO	17
12	2006\2007	FEMALE	OYO	19
13	2006\2007	MALE	EKITI	17
14	2006\2007	MALE	OGUN	18
15	2006\2007	MALE	CROSS RIVER	17
16	2006\2007	MALE	KWARA	18
17	2006\2007	MALE	OSUN	17
18	2006\2007	MALE	EDO	19
19	2006\2007	FEMALE	OSUN	18
20	2006\2007	FEMALE	EKITI	17
21	2006\2007	FEMALE	EDO	19
22	2006\2007	MALE	OGUN	17
23	2006\2007	FEMALE	ABIA	18
24	2006\2007	FEMALE	RIVERS	18
25	2006\2007	FEMALE	ONDO	17
26	2006\2007	FEMALE	RIVERS	16
27	2006\2007	MALE	OGUN	18
28	2006\2007	MALE	IMO	19
29	2006\2007	FEMALE	ONDO	17
30	2006\2007	MALE	DELTA	18
31	2006\2007	FEMALE	DELTA	19
32	2006\2007	MALE	OSUN	17
33	2006\2007	MALE	OYO	18
34	2006\2007	MALE	ABIA	18
35	2006\2007	MALE	DELTA	18
36	2006\2007	MALE	OGUN	19
37	2006\2007	MALE	PLATEAU	19
38	2006\2007	MALE	OGUN	19
39	2006\2007	FEMALE	OGUN	18
40	2006\2007	MALE	AKWA IBOM	17
41	2006\2007	MALE	DELTA	17
42	2006\2007	FEMALE	EDO	18
43	2006\2007	MALE	EDO	18
44	2006\2007	FEMALE	EDO	17
45	2006\2007	MALE	ONDO	18
46	2006\2007	MALE	DELTA	18
47	2006\2007	FEMALE	IMO	17
48	2006\2007	FEMALE	ANAMBRA	20
49	2006\2007	MALE	ADAMAWA	21
50	2006\2007	FEMALE	IMO	18
51	2006\2007	MALE	ONDO	17
52	2006\2007	MALE	OYO	16
53	2006\2007	MALE	OYO	17
54	2006\2007	MALE	OSUN	18
55	2006\2007	MALE	OYO	16
56	2006\2007	MALE	ANAMBRA	18
57	2006\2007	MALE	DELTA	18
58	2006\2007	MALE	OSUN	17
59	2006\2007	MALE	KWARA	16
60	2006\2007	FEMALE	OSUN	18
61	2006\2007	MALE	KWARA	18
62	2006\2007	MALE	OGUN	18
63	2006\2007	MALE	OYO	18
64	2006\2007	FEMALE	OGUN	18
65	2006\2007	FEMALE	ONDO	18
66	2006\2007	MALE	ABIA	18
67	2006\2007	MALE	BORNO	18
68	2006\2007	MALE	OGUN	19
69	2006\2007	MALE	ANAMBRA	17
70	2006\2007	MALE	ABIA	16
71	2006\2007	MALE	ANAMBRA	18
72	2006\2007	MALE	AKWA IBOM	19
73	2006\2007	MALE	EDO	19
74	2006\2007	MALE	OSUN	16
75	2006\2007	MALE	OGUN	17
76	2006\2007	MALE	LAGOS	18
77	2006\2007	MALE	OGUN	18
78	2006\2007	MALE	AKWA IBOM	17
79	2006\2007	MALE	KOGI	18
80	2006\2007	MALE	KOGI	18
81	2006\2007	FEMALE	OGUN	18
82	2006\2007	MALE	KWARA	21
83	2006\2007	FEMALE	EKITI	18
84	2006\2007	MALE	KWARA	19
85	2006\2007	MALE	KOGI	18
86	2006\2007	MALE	EKITI	20
87	2006\2007	MALE	EKITI	19
88	2006\2007	MALE	DELTA	17
89	2006\2007	MALE	EKITI	20
90	2006\2007	MALE	OGUN	16
91	2006\2007	MALE	OSUN	17
92	2006\2007	MALE	ONDO	18
93	2006\2007	FEMALE	ONDO	17
94	2006\2007	MALE	EDO	18
95	2006\2007	MALE	AKWA IBOM	18
96	2006\2007	MALE	OGUN	21
97	2006\2007	MALE	OGUN	19
98	2006\2007	MALE	DELTA	19
99	2006\2007	MALE	ANAMBRA	18
100	2006\2007	MALE	DELTA	17
101	2006\2007	FEMALE	ONDO	17
102	2006\2007	MALE	ONDO	17
103	2006\2007	MALE	OYO	19
104	2006\2007	MALE	OGUN	17
105	2006\2007	MALE	ONDO	17
106	2006\2007	MALE	DELTA	19
107	2006\2007	MALE	AKWA IBOM	19
108	2006\2007	FEMALE	DELTA	17
109	2006\2007	MALE	DELTA	18
110	2006\2007	MALE	EKITI	18
111	2006\2007	MALE	OYO	17
112	2006\2007	FEMALE	ONDO	19
113	2006\2007	MALE	EKITI	19
114	2006\2007	FEMALE	OGUN	18
115	2006\2007	FEMALE	ONDO	17
116	2006\2007	MALE	ONDO	17
117	2006\2007	MALE	IMO	17
118	2006\2007	FEMALE	IMO	19
119	2006\2007	MALE	DELTA	19
120	2006\2007	MALE	OSUN	17
121	2006\2007	MALE	OGUN	17
122	2006\2007	MALE	ONDO	18
123	2006\2007	MALE	EDO	18
124	2006\2007	MALE	OGUN	17
125	2006\2007	FEMALE	AKWA IBOM	18
126	2006\2007	MALE	OYO	20
127	2006\2007	MALE	TARABA	17
128	2006\2007	MALE	IMO	18
129	2006\2007	MALE	EDO	18
130	2006\2007	MALE	OGUN	17
131	2006\2007	MALE	OGUN	16
132	2006\2007	FEMALE	AKWA IBOM	19
133	2006\2007	MALE	ONDO	19
134	2006\2007	FEMALE	RIVERS	17
135	2006\2007	MALE	ANAMBRA	17
136	2006\2007	FEMALE	DELTA	18
137	2006\2007	MALE	DELTA	17
138	2006\2007	MALE	ANAMBRA	19
139	2006\2007	MALE	EDO	18
140	2006\2007	MALE	OSUN	19
141	2006\2007	MALE	EDO	16
142	2006\2007	MALE	EKITI	19
143	2006\2007	FEMALE	OGUN	18
144	2006\2007	MALE	IMO	18
145	2006\2007	MALE	ABIA	17
146	2006\2007	MALE	EKITI	18
147	2006\2007	MALE	DELTA	18
148	2006\2007	FEMALE	KOGI	20
149	2006\2007	MALE	DELTA	17
150	2006\2007	MALE	OYO	17
151	2006\2007	MALE	EDO	18
152	2006\2007	MALE	RIVERS	18
153	2006\2007	MALE	OSUN	18
154	2006\2007	FEMALE	OSUN	17
155	2006\2007	MALE	EKITI	18
156	2006\2007	MALE	ANAMBRA	19
157	2006\2007	FEMALE	EKITI	17
158	2006\2007	MALE	EKITI	21
159	2006\2007	MALE	OSUN	18
160	2006\2007	FEMALE	OGUN	18
161	2006\2007	MALE	OYO	20
162	2006\2007	MALE	ONDO	18
163	2006\2007	MALE	LAGOS	17
164	2006\2007	MALE	IMO	18
165	2006\2007	MALE	RIVERS	19
166	2006\2007	MALE	OGUN	17
167	2006\2007	MALE	DELTA	19
168	2006\2007	FEMALE	OSUN	18
169	2006\2007	MALE	OGUN	19
170	2006\2007	MALE	EKITI	17
171	2006\2007	MALE	LAGOS	18
172	2006\2007	MALE	EKITI	17
173	2006\2007	MALE	DELTA	19
174	2006\2007	MALE	KOGI	18
175	2006\2007	FEMALE	OGUN	19
176	2006\2007	MALE	LAGOS	17
177	2006\2007	MALE	OSUN	17
178	2006\2007	MALE	OGUN	20
179	2006\2007	MALE	ABIA	18
180	2006\2007	MALE	EDO	20
181	2006\2007	MALE	LAGOS	19
182	2006\2007	FEMALE	ONDO	18
183	2006\2007	MALE	BAYELSA	19
184	2006\2007	MALE	ANAMBRA	18
185	2006\2007	MALE	OYO	18
186	2006\2007	MALE	CROSS RIVER	18
187	2006\2007	MALE	LAGOS	17
188	2006\2007	FEMALE	DELTA	18
189	2006\2007	MALE	DELTA	19
190	2006\2007	MALE	CROSS RIVER	16
191	2006\2007	FEMALE	OGUN	16
192	2006\2007	FEMALE	OGUN	17
193	2006\2007	MALE	OGUN	17
194	2006\2007	MALE	OGUN	17
195	2006\2007	MALE	LAGOS	19
196	2006\2007	MALE	BAYELSA	20
197	2006\2007	MALE	ANAMBRA	19
198	2006\2007	MALE	OGUN	18
199	2006\2007	FEMALE	KADUNA	17
200	2006\2007	MALE	OGUN	18
201	2006\2007	MALE	EKITI	17
202	2006\2007	MALE	OGUN	20
203	2006\2007	FEMALE	OGUN	17
204	2006\2007	MALE	OYO	18
205	2006\2007	FEMALE	KOGI	19
206	2006\2007	MALE	OYO	18
207	2006\2007	FEMALE	OSUN	17
208	2006\2007	FEMALE	EDO	18
209	2006\2007	MALE	OSUN	17
210	2006\2007	MALE	AKWA IBOM	18
211	2006\2007	MALE	ANAMBRA	18
212	2006\2007	MALE	OSUN	20
213	2006\2007	FEMALE	OSUN	17
214	2006\2007	MALE	OSUN	17
215	2006\2007	MALE	LAGOS	16
216	2006\2007	FEMALE	OSUN	18
217	2006\2007	MALE	OGUN	18
218	2006\2007	MALE	IMO	17
219	2006\2007	FEMALE	IMO	19
220	2006\2007	MALE	OSUN	18
221	2006\2007	MALE	DELTA	16
222	2006\2007	MALE	BENUE	18
223	2006\2007	MALE	ENUGU	18
224	2006\2007	MALE	EDO	17
225	2006\2007	FEMALE	AKWA IBOM	18
226	2006\2007	MALE	OYO	17
227	2006\2007	MALE	EDO	17
228	2006\2007	FEMALE	OGUN	18
229	2006\2007	FEMALE	OGUN	20
230	2006\2007	MALE	ANAMBRA	19
231	2006\2007	MALE	EKITI	21
232	2006\2007	FEMALE	EDO	18
233	2006\2007	MALE	IMO	18
234	2006\2007	FEMALE	KOGI	17
235	2006\2007	MALE	EDO	17
236	2006\2007	MALE	ANAMBRA	16
237	2006\2007	MALE	ABIA	17
238	2006\2007	MALE	DELTA	18
239	2006\2007	MALE	ONDO	21
240	2006\2007	MALE	ANAMBRA	17
241	2006\2007	MALE	EDO	18
242	2006\2007	MALE	DELTA	17
243	2006\2007	MALE	OGUN	18
244	2006\2007	FEMALE	OSUN	20
245	2006\2007	FEMALE	ANAMBRA	19
246	2006\2007	MALE	OGUN	18
247	2006\2007	MALE	ANAMBRA	19
248	2006\2007	MALE	EKITI	17
249	2006\2007	MALE	EKITI	19
250	2006\2007	MALE	KOGI	18
251	2006\2007	MALE	DELTA	17
252	2006\2007	MALE	DELTA	18
253	2006\2007	MALE	DELTA	17
254	2006\2007	MALE	DELTA	17
255	2006\2007	MALE	ONDO	15
256	2006\2007	MALE	EDO	20
257	2006\2007	FEMALE	ONDO	18
258	2006\2007	FEMALE	EKITI	21
259	2006\2007	MALE	OGUN	17
260	2006\2007	MALE	EKITI	18
261	2006\2007	MALE	OYO	18
262	2006\2007	MALE	EDO	18
263	2006\2007	MALE	KWARA	17
264	2006\2007	MALE	OGUN	20
265	2006\2007	MALE	DELTA	21
266	2006\2007	MALE	EDO	18
267	2006\2007	MALE	AKWA IBOM	19
268	2006\2007	MALE	DELTA	20
269	2006\2007	MALE	OSUN	16
270	2006\2007	MALE	DELTA	17
271	2006\2007	FEMALE	ONDO	19
272	2006\2007	FEMALE	ONDO	18
273	2006\2007	MALE	ANAMBRA	17
274	2006\2007	MALE	ABIA	20
275	2006\2007	FEMALE	DELTA	18
276	2006\2007	MALE	OYO	17
277	2006\2007	MALE	OYO	20
278	2006\2007	MALE	ANAMBRA	21
279	2006\2007	MALE	OSUN
280	2006\2007	MALE	OGUN	17
281	2006\2007	FEMALE	LAGOS	17
282	2006\2007	MALE	BAYELSA	20
283	2006\2007	MALE	EKITI	18
284	2006\2007	MALE	IMO	20
285	2006\2007	MALE	DELTA	18
286	2006\2007	MALE	BAYELSA	18
287	2006\2007	MALE	ONDO	21
288	2006\2007	FEMALE	ONDO	18
289	2006\2007	FEMALE	OGUN	19
290	2006\2007	FEMALE	DELTA	18
291	2006\2007	FEMALE	LAGOS	17
292	2006\2007	MALE	OYO	20
293	2006\2007	MALE	KOGI	18
294	2006\2007	MALE	AKWA IBOM	20
295	2006\2007	MALE	ENUGU	18
296	2006\2007	MALE	EDO	19
297	2006\2007	MALE	OGUN	18
298	2006\2007	MALE	EDO	16
299	2006\2007	FEMALE	KOGI	17
300	2006\2007	MALE	OGUN	17
301	2006\2007	FEMALE	OGUN	19
302	2006\2007	MALE	OGUN	20
303	2006\2007	FEMALE	RIVERS	18
304	2006\2007	MALE	OGUN	19
305	2006\2007	MALE	AKWA IBOM	17
306	2006\2007	MALE	OSUN	17
307	2006\2007	FEMALE	ONDO	18
308	2006\2007	FEMALE	EDO	16
309	2006\2007	MALE	OSUN	21
310	2006\2007	MALE	EKITI	20
311	2006\2007	MALE	LAGOS	19
312	2006\2007	FEMALE	DELTA	17
313	2006\2007	FEMALE	AKWA IBOM	18
314	2006\2007	MALE	OSUN	17
315	2006\2007	MALE	AKWA IBOM	19
316	2006\2007	FEMALE	EDO	19
317	2006\2007	MALE	OSUN	16
318	2006\2007	FEMALE	KWARA	19
319	2006\2007	FEMALE	LAGOS	17
320	2006\2007	MALE	EDO	19
321	2006\2007	MALE	OYO	20
322	2006\2007	MALE	OGUN	18
323	2006\2007	FEMALE	LAGOS	18
324	2006\2007	MALE	EDO	19
325	2006\2007	MALE	LAGOS	19
326	2006\2007	MALE	OSUN	18
327	2006\2007	MALE	OYO	21
328	2006\2007	MALE	EKITI	17
329	2006\2007	MALE	EKITI	19
330	2006\2007	FEMALE	RIVERS	18
331	2006\2007	MALE	LAGOS	19
332	2006\2007	MALE	OGUN	19
333	2006\2007	MALE	CROSS RIVER	20
334	2006\2007	MALE	OYO	20
335	2006\2007	MALE	DELTA	19
336	2006\2007	FEMALE	IMO	17
337	2006\2007	MALE	IMO	18
338	2006\2007	FEMALE	IMO	19
339	2006\2007	MALE	EDO	20
340	2006\2007	MALE	KWARA	20
341	2006\2007	MALE	KWARA	17
342	2006\2007	MALE	ONDO	18
343	2006\2007	MALE	DELTA	18
344	2006\2007	MALE	OGUN	18
345	2006\2007	MALE	OGUN	18
346	2006\2007	MALE	OGUN	18
347	2006\2007	MALE	OGUN	17
348	2006\2007	FEMALE	ABIA	19
349	2006\2007	MALE	AKWA IBOM	19
350	2006\2007	MALE	OSUN	19
351	2006\2007	MALE	DELTA	18
352	2006\2007	MALE	EKITI	18
353	2006\2007	MALE	OGUN	19
354	2006\2007	FEMALE	OSUN	18
355	2006\2007	FEMALE	OYO	17
356	2006\2007	MALE	OGUN	17
357	2006\2007	FEMALE	OGUN	18
358	2006\2007	FEMALE	KOGI	17
359	2006\2007	FEMALE	OGUN	16
360	2006\2007	MALE	OGUN	19
361	2006\2007	FEMALE	KOGI	17
362	2006\2007	MALE	OGUN	19
363	2006\2007	FEMALE	OSUN	19
364	2006\2007	FEMALE	EBONYI	17
365	2006\2007	FEMALE	AKWA IBOM	18
366	2006\2007	MALE	OGUN	19
367	2006\2007	MALE	ONDO	18
368	2006\2007	FEMALE	OGUN	18
369	2006\2007	MALE	DELTA	17
370	2006\2007	MALE	OGUN	18
371	2006\2007	MALE	DELTA	16
372	2006\2007	MALE	ABIA	18
373	2006\2007	FEMALE	ONDO	16
374	2006\2007	MALE	IMO	18
375	2006\2007	MALE	IMO	18
376	2006\2007	MALE	IMO	19
377	2006\2007	MALE	OGUN	20
378	2006\2007	MALE	ANAMBRA	19
379	2006\2007	MALE	OSUN	21
380	2006\2007	MALE	LAGOS	17
381	2006\2007	FEMALE	ENUGU	17
382	2006\2007	FEMALE	DELTA	20
383	2006\2007	MALE	ABIA	17
384	2006\2007	MALE	EBONYI	19
385	2006\2007	FEMALE	OYO	17
386	2006\2007	FEMALE	KOGI	18
387	2006\2007	MALE	EKITI	19
388	2006\2007	MALE	OGUN	17
389	2006\2007	MALE	EDO	18
390	2006\2007	FEMALE	DELTA	17

## Sheet: 2007
Sample	Year of Admission	Gender	State of Origin	Entry Age
1	2007\2008	MALE	ONDO	19
2	2007\2008	MALE	DELTA	17
3	2007\2008	MALE	KOGI	18
4	2007\2008	MALE	OGUN	17
5	2007\2008	MALE	OGUN	18
6	2007\2008	FEMALE	OSUN	17
7	2007\2008	MALE	OSUN	17
8	2007\2008	MALE	OGUN	18
9	2007\2008	FEMALE	ONDO	18
10	2007\2008	FEMALE	OSUN	18
11	2007\2008	FEMALE	OGUN	19
12	2007\2008	MALE	LAGOS	19
13	2007\2008	MALE	EKITI	19
14	2007\2008	MALE	OGUN	18
15	2007\2008	MALE	LAGOS	18
16	2007\2008	FEMALE	CROSS RIVER	18
17	2007\2008	FEMALE	AKWA IBOM	18
18	2007\2008	FEMALE	ONDO	20
19	2007\2008	MALE	OGUN	17
20	2007\2008	MALE	ONDO	18
21	2007\2008	MALE	ANAMBRA	18
22	2007\2008	MALE	ABIA	22
23	2007\2008	FEMALE	OSUN	17
24	2007\2008	MALE	OSUN	18
25	2007\2008	MALE	OGUN	17
26	2007\2008	MALE	OGUN	19
27	2007\2008	MALE	IMO	18
28	2007\2008	MALE	EKITI	18
29	2007\2008	MALE	OSUN	18
30	2007\2008	FEMALE	ANAMBRA	18
31	2007\2008	MALE	ONDO	17
32	2007\2008	MALE	DELTA	18
33	2007\2008	MALE	EDO	19
34	2007\2008	FEMALE	DELTA	17
35	2007\2008	MALE	EDO	18
36	2007\2008	MALE	OGUN	18
37	2007\2008	MALE	DELTA	17
38	2007\2008	MALE	OGUN	17
39	2007\2008	MALE	OYO	18
40	2007\2008	FEMALE	DELTA	17
41	2007\2008	MALE	EDO	17
42	2007\2008	MALE	OSUN	17
43	2007\2008	MALE	OGUN	22
44	2007\2008	MALE	LAGOS	17
45	2007\2008	FEMALE	IMO	18
46	2007\2008	MALE	EDO	18
47	2007\2008	MALE	OGUN	17
48	2007\2008	FEMALE	DELTA	17
49	2007\2008	FEMALE	OGUN	17
50	2007\2008	FEMALE	EDO	20
51	2007\2008	MALE	ONDO	17
52	2007\2008	MALE	OGUN	17
53	2007\2008	MALE	OGUN	18
54	2007\2008	MALE	DELTA	18
55	2007\2008	MALE	OGUN	18
56	2007\2008	MALE	EKITI	18
57	2007\2008	FEMALE	KADUNA	18
58	2007\2008	MALE	DELTA	18
59	2007\2008	MALE	OGUN	17
60	2007\2008	MALE	ANAMBRA	18
61	2007\2008	MALE	ANAMBRA	22
62	2007\2008	MALE	ABIA	17
63	2007\2008	FEMALE	ANAMBRA	16
64	2007\2008	FEMALE	ANAMBRA	18
65	2007\2008	FEMALE	OGUN	18
66	2007\2008	MALE	OYO	16
67	2007\2008	MALE	ANAMBRA	16
68	2007\2008	MALE	OGUN	17
69	2007\2008	MALE	OYO	17
70	2007\2008	MALE	OGUN	17
71	2007\2008	MALE	DELTA	18
72	2007\2008	MALE	OYO	17
73	2007\2008	MALE	OGUN	18
74	2007\2008	MALE	ONDO	19
75	2007\2008	FEMALE	KOGI	16
76	2007\2008	MALE	OYO	18
77	2007\2008	MALE	ANAMBRA	18
78	2007\2008	FEMALE	ANAMBRA	17
79	2007\2008	MALE	ABIA	19
80	2007\2008	FEMALE	OSUN	17
81	2007\2008	FEMALE	OYO	19
82	2007\2008	MALE	EDO	20
83	2007\2008	MALE	DELTA	17
84	2007\2008	MALE	OGUN	19
85	2007\2008	FEMALE	ONDO	17
86	2007\2008	MALE	OGUN	18
87	2007\2008	MALE	OGUN	17
88	2007\2008	MALE	IMO	20
89	2007\2008	FEMALE	OSUN	17
90	2007\2008	MALE	DELTA	18
91	2007\2008	MALE	EDO	18
92	2007\2008	MALE	ABIA	17
93	2007\2008	MALE	OYO	19
94	2007\2008	MALE	AKWA IBOM	16
95	2007\2008	MALE	AKWA IBOM	19
96	2007\2008	MALE	ENUGU	17
97	2007\2008	FEMALE	ANAMBRA	18
98	2007\2008	MALE	OSUN	18
99	2007\2008	MALE	ONDO	18
100	2007\2008	MALE	EKITI	17
101	2007\2008	FEMALE	RIVERS	18
102	2007\2008	FEMALE	ABIA	17
103	2007\2008	MALE	DELTA	17
104	2007\2008	FEMALE	EDO	20
105	2007\2008	FEMALE	ONDO	17
106	2007\2008	FEMALE	LAGOS	16
107	2007\2008	MALE	LAGOS	18
108	2007\2008	MALE	EKITI	18
109	2007\2008	MALE	OYO	21
110	2007\2008	MALE	OYO	17
111	2007\2008	MALE	LAGOS	18
112	2007\2008	MALE	OSUN	18
113	2007\2008	MALE	OSUN	19
114	2007\2008	FEMALE	LAGOS	18
115	2007\2008	MALE	OSUN	17
116	2007\2008	FEMALE	OSUN	18
117	2007\2008	FEMALE	OGUN	17
118	2007\2008	MALE	EDO	17
119	2007\2008	MALE	EKITI	18
120	2007\2008	MALE	OSUN	18
121	2007\2008	MALE	LAGOS	17
122	2007\2008	MALE	ABIA	18
123	2007\2008	MALE	DELTA	16
124	2007\2008	MALE	ABIA	18
125	2007\2008	MALE	KOGI	16
126	2007\2008	MALE	LAGOS	18
127	2007\2008	MALE	DELTA	19
128	2007\2008	MALE	OSUN	21
129	2007\2008	MALE	OGUN	17
130	2007\2008	MALE	OGUN	17
131	2007\2008	MALE	OGUN	22
132	2007\2008	MALE	KOGI	18
133	2007\2008	MALE	DELTA	18
134	2007\2008	MALE	EDO	16
135	2007\2008	MALE	OSUN	17
136	2007\2008	FEMALE	LAGOS	17
137	2007\2008	FEMALE	OSUN	18
138	2007\2008	MALE	DELTA	18
139	2007\2008	MALE	RIVERS	18
140	2007\2008	MALE	ONDO	17
141	2007\2008	FEMALE	OSUN	17
142	2007\2008	FEMALE	LAGOS	17
143	2007\2008	MALE	DELTA	18
144	2007\2008	FEMALE	OGUN	16
145	2007\2008	MALE	ANAMBRA	18
146	2007\2008	MALE	AKWA IBOM	19
147	2007\2008	MALE	ANAMBRA	18
148	2007\2008	MALE	OSUN	18
149	2007\2008	MALE	OSUN	19
150	2007\2008	MALE	CROSS RIVER	20
151	2007\2008	MALE	RIVERS	18
152	2007\2008	MALE	AKWA IBOM	22
153	2007\2008	FEMALE	EDO	17
154	2007\2008	MALE	ADAMAWA	18
155	2007\2008	MALE	KANO	19
156	2007\2008	FEMALE	DELTA	17
157	2007\2008	MALE	OGUN	17
158	2007\2008	MALE	LAGOS	19
159	2007\2008	MALE	LAGOS	16
160	2007\2008	MALE	RIVERS	18
161	2007\2008	MALE	OYO	17
162	2007\2008	MALE	DELTA	20
163	2007\2008	MALE	IMO	17
164	2007\2008	FEMALE	OYO	17
165	2007\2008	MALE	KOGI	18
166	2007\2008	MALE	ONDO	20
167	2007\2008	MALE	OSUN	18
168	2007\2008	MALE	OYO	18
169	2007\2008	MALE	EKITI	19
170	2007\2008	MALE	OGUN	16
171	2007\2008	MALE	OYO	17
172	2007\2008	MALE	ONDO	18
173	2007\2008	FEMALE	ANAMBRA	18
174	2007\2008	MALE	DELTA	18
175	2007\2008	MALE	DELTA	18
176	2007\2008	MALE	DELTA	20
177	2007\2008	MALE	OGUN	19
178	2007\2008	FEMALE	EDO	20
179	2007\2008	MALE	OSUN	18
180	2007\2008	MALE	ANAMBRA	19
181	2007\2008	MALE	OGUN	19
182	2007\2008	MALE	OYO	16
183	2007\2008	MALE	RIVERS	19
184	2007\2008	MALE	OSUN	17
185	2007\2008	MALE	IMO	20
186	2007\2008	MALE	EKITI	18
187	2007\2008	MALE	AKWA IBOM	18
188	2007\2008	MALE	ANAMBRA	18
189	2007\2008	MALE	ABIA	18
190	2007\2008	MALE	OGUN	17
191	2007\2008	MALE	IMO	16
192	2007\2008	MALE	KWARA	17
193	2007\2008	MALE	ONDO	18
194	2007\2008	MALE	OGUN	20
195	2007\2008	MALE	EKITI	18
196	2007\2008	MALE	KWARA	17
197	2007\2008	MALE	EKITI	18
198	2007\2008	MALE	OGUN	20
199	2007\2008	MALE	BAYELSA	17
200	2007\2008	MALE	OSUN	18
201	2007\2008	MALE	OYO	18
202	2007\2008	FEMALE	OSUN	17
203	2007\2008	MALE	ANAMBRA	19
204	2007\2008	MALE	ONDO	18
205	2007\2008	MALE	CROSS RIVER	19
206	2007\2008	MALE	ABIA	17
207	2007\2008	MALE	OGUN	21
208	2007\2008	MALE	IMO	22
209	2007\2008	MALE	ONDO	18
210	2007\2008	MALE	OGUN	18
211	2007\2008	MALE	EDO	17
212	2007\2008	MALE	DELTA	17
213	2007\2008	MALE	RIVERS	18
214	2007\2008	MALE	OSUN	18
215	2007\2008	MALE	KWARA	20
216	2007\2008	MALE	OYO	17
217	2007\2008	MALE	EKITI	17
218	2007\2008	FEMALE	OGUN	16
219	2007\2008	FEMALE	ABIA	17
220	2007\2008	MALE	ONDO	17
221	2007\2008	FEMALE	OYO	17
222	2007\2008	MALE	ANAMBRA	18
223	2007\2008	MALE	ABIA	17
224	2007\2008	MALE	OSUN	16
225	2007\2008	MALE	EKITI	18
226	2007\2008	MALE	OSUN	16
227	2007\2008	FEMALE	ONDO	18
228	2007\2008	FEMALE	OSUN	17
229	2007\2008	MALE	ABIA	18
230	2007\2008	MALE	DELTA	19
231	2007\2008	MALE	OGUN	18
232	2007\2008	MALE	EKITI	19
233	2007\2008	MALE	OGUN	21
234	2007\2008	MALE	OGUN	19
235	2007\2008	FEMALE	EDO	15
236	2007\2008	FEMALE	OGUN	20
237	2007\2008	MALE	DELTA	18
238	2007\2008	MALE	EKITI	17
239	2007\2008	FEMALE	OGUN	17
240	2007\2008	FEMALE	KOGI	18
241	2007\2008	MALE	EKITI	16
242	2007\2008	MALE	KOGI	17
243	2007\2008	MALE	IMO	17
244	2007\2008	MALE	LAGOS	18
245	2007\2008	MALE	ANAMBRA	19
246	2007\2008	MALE	DELTA	17
247	2007\2008	MALE	EDO	19
248	2007\2008	FEMALE	EKITI	16
249	2007\2008	MALE	OGUN	18
250	2007\2008	FEMALE	ANAMBRA	17
251	2007\2008	MALE	ANAMBRA	16
252	2007\2008	MALE	ONDO	18
253	2007\2008	MALE	OSUN	18
254	2007\2008	FEMALE	DELTA	17
255	2007\2008	MALE	EDO	17
256	2007\2008	MALE	OSUN	18
257	2007\2008	MALE	ENUGU	19
258	2007\2008	FEMALE	DELTA	17
259	2007\2008	MALE	ONDO	19
260	2007\2008	MALE	EDO	17
261	2007\2008	MALE	OSUN	18
262	2007\2008	MALE	BORNO	18
263	2007\2008	MALE	OSUN	16
264	2007\2008	MALE	LAGOS	17
265	2007\2008	MALE	ABIA	18
266	2007\2008	MALE	EKITI	19
267	2007\2008	MALE	EDO	18
268	2007\2008	MALE	ANAMBRA	17
269	2007\2008	MALE	OGUN	19
270	2007\2008	FEMALE	ANAMBRA	18
271	2007\2008	MALE	OGUN	17
272	2007\2008	MALE	IMO	19
273	2007\2008	MALE	OSUN	19
274	2007\2008	FEMALE	OYO	20
275	2007\2008	MALE	IMO	18
276	2007\2008	MALE	LAGOS	20
277	2007\2008	MALE	OGUN	17
278	2007\2008	MALE	GOMBE	18
279	2007\2008	MALE	OSUN	19
280	2007\2008	MALE	KWARA	18
281	2007\2008	MALE	OYO	18
282	2007\2008	MALE	ONDO	18
283	2007\2008	MALE	OGUN	18
284	2007\2008	MALE	OSUN	18
285	2007\2008	MALE	OGUN	17
286	2007\2008	MALE	EDO	18
287	2007\2008	MALE	OGUN	18
288	2007\2008	MALE	ONDO	19
289	2007\2008	MALE	OYO	17
290	2007\2008	MALE	ONDO	19
291	2007\2008	MALE	OSUN	17
292	2007\2008	MALE	ABIA	18
293	2007\2008	MALE	KWARA	18
294	2007\2008	MALE	EDO	19
295	2007\2008	MALE	OGUN	22
296	2007\2008	MALE	OSUN	18
297	2007\2008	MALE	KOGI	17
298	2007\2008	FEMALE	LAGOS	17
299	2007\2008	FEMALE	ONDO	17
300	2007\2008	FEMALE	AKWA IBOM	18
301	2007\2008	MALE	ONDO	19
302	2007\2008	MALE	EDO	19
303	2007\2008	FEMALE	RIVERS	19
304	2007\2008	MALE	DELTA	19
305	2007\2008	FEMALE	ANAMBRA	18
306	2007\2008	MALE	OGUN	17
307	2007\2008	MALE	OYO	19
308	2007\2008	FEMALE	IMO	17
309	2007\2008	MALE	OSUN	17
310	2007\2008	MALE	OYO	17
311	2007\2008	MALE	DELTA	18
312	2007\2008	FEMALE	ABIA	18
313	2007\2008	MALE	EKITI	19
314	2007\2008	MALE	DELTA	19
315	2007\2008	FEMALE	IMO	19
316	2007\2008	MALE	EDO	19
317	2007\2008	FEMALE	DELTA	18
318	2007\2008	MALE	ONDO	16
319	2007\2008	FEMALE	DELTA	17
320	2007\2008	MALE	OYO	19
321	2007\2008	MALE	EKITI	17
322	2007\2008	MALE	ANAMBRA	18
323	2007\2008	MALE	ANAMBRA	18
324	2007\2008	MALE	OSUN	17
325	2007\2008	MALE	DELTA	17
326	2007\2008	MALE	DELTA	20
327	2007\2008	MALE	AKWA IBOM	17
328	2007\2008	MALE	DELTA	20
329	2007\2008	MALE	BENUE	18
330	2007\2008	MALE	DELTA	19
331	2007\2008	MALE	ANAMBRA	18
332	2007\2008	FEMALE	DELTA	18
333	2007\2008	FEMALE	OGUN	19
334	2007\2008	FEMALE	OGUN	17
335	2007\2008	MALE	LAGOS	18
336	2007\2008	FEMALE	KWARA	17
337	2007\2008	MALE	ONDO	17
338	2007\2008	MALE	OSUN	18
339	2007\2008	MALE	EDO	18
340	2007\2008	FEMALE	ANAMBRA	22
341	2007\2008	FEMALE	ABIA	16
342	2007\2008	MALE	DELTA	17
343	2007\2008	FEMALE	DELTA	18
344	2007\2008	FEMALE	DELTA	18
345	2007\2008	MALE	ANAMBRA	20
346	2007\2008	FEMALE	OSUN	18
347	2007\2008	FEMALE	ABIA	17
348	2007\2008	FEMALE	KOGI	20
349	2007\2008	MALE	OYO	17
350	2007\2008	FEMALE	PLATEAU	19
351	2007\2008	FEMALE	OGUN	19
352	2007\2008	FEMALE	IMO	17
353	2007\2008	FEMALE	KWARA	19
354	2007\2008	FEMALE	ONDO	17
355	2007\2008	FEMALE	IMO	19
356	2007\2008	FEMALE	DELTA	18
357	2007\2008	MALE	EDO	17
358	2007\2008	FEMALE	EDO	16
359	2007\2008	FEMALE	ANAMBRA	17
360	2007\2008	MALE	ONDO	20
361	2007\2008	FEMALE	EKITI	17
362	2007\2008	FEMALE	OGUN	18
363	2007\2008	MALE	EDO	18
364	2007\2008	FEMALE	OSUN	18
365	2007\2008	MALE	ONDO	18
366	2007\2008	FEMALE	ONDO	17
367	2007\2008	MALE	OSUN	17
368	2007\2008	MALE	KWARA	19
369	2007\2008	MALE	ANAMBRA	18
370	2007\2008	MALE	OSUN	18
371	2007\2008	MALE	IMO	18
372	2007\2008	MALE	KOGI	20
373	2007\2008	MALE	EDO	20
374	2007\2008	MALE	KOGI	18
375	2007\2008	MALE	KOGI	16
376	2007\2008	FEMALE	EDO	17
377	2007\2008	MALE	ONDO	17
378	2007\2008	FEMALE	EKITI	18
379	2007\2008	MALE	KOGI	21
380	2007\2008	MALE	ABIA	19
381	2007\2008	MALE	OGUN	19
382	2007\2008	FEMALE	KWARA	18
383	2007\2008	MALE	DELTA	17
384	2007\2008	MALE	DELTA	18
385	2007\2008	MALE	OSUN	20
386	2007\2008	FEMALE	OGUN	18
387	2007\2008	FEMALE	OSUN	17
388	2007\2008	FEMALE	KWARA	18
389	2007\2008	MALE	ANAMBRA	19
390	2007\2008	FEMALE	ANAMBRA	17
391	2007\2008	FEMALE	AKWA IBOM	17
392	2007\2008	FEMALE	IMO	18
393	2007\2008	FEMALE	DELTA	16
394	2007\2008	FEMALE	EDO	17

## Sheet: 2008
Sample	Year of Admission	Gender	State of Origin	Entry Age
1	2008\2009	MALE	IMO	21
2	2008\2009	MALE	ABIA	18
3	2008\2009	MALE	IMO	21
4	2008\2009	MALE	OYO	18
5	2008\2009	MALE	KOGI	17
6	2008\2009	MALE	ANAMBRA	18
7	2008\2009	FEMALE	ABIA	17
8	2008\2009	MALE	AKWA IBOM	15
9	2008\2009	MALE	OGUN	16
10	2008\2009	FEMALE	OGUN	18
11	2008\2009	MALE	OSUN	19
12	2008\2009	FEMALE	EDO	18
13	2008\2009	FEMALE	AKWA IBOM	17
14	2008\2009	MALE	KOGI	19
15	2008\2009	MALE	ANAMBRA	19
16	2008\2009	FEMALE	ABIA	17
17	2008\2009	MALE	OGUN	17
18	2008\2009	MALE	KADUNA	17
19	2008\2009	MALE	ONDO	20
20	2008\2009	FEMALE	KOGI	16
21	2008\2009	MALE	EKITI	17
22	2008\2009	MALE	DELTA	19
23	2008\2009	MALE	DELTA	18
24	2008\2009	FEMALE	KADUNA	17
25	2008\2009	MALE	OGUN	17
26	2008\2009	MALE	ONDO	17
27	2008\2009	FEMALE	OYO	18
28	2008\2009	MALE	LAGOS	19
29	2008\2009	FEMALE	OSUN	17
30	2008\2009	MALE	AKWA IBOM	17
31	2008\2009	FEMALE	ANAMBRA	17
32	2008\2009	MALE	OGUN	17
33	2008\2009	MALE	ABIA	22
34	2008\2009	MALE	IMO	19
35	2008\2009	MALE	LAGOS	17
36	2008\2009	FEMALE	ANAMBRA	21
37	2008\2009	MALE	ANAMBRA	19
38	2008\2009	MALE	ABIA	20
39	2008\2009	MALE	LAGOS	17
40	2008\2009	MALE	OSUN	20
41	2008\2009	FEMALE	LAGOS	18
42	2008\2009	FEMALE	ONDO	16
43	2008\2009	MALE	AKWA IBOM	18
44	2008\2009	MALE	ANAMBRA	19
45	2008\2009	FEMALE	OYO	16
46	2008\2009	MALE	OGUN	17
47	2008\2009	FEMALE	OGUN	18
48	2008\2009	MALE	EDO	19
49	2008\2009	FEMALE	DELTA	17
50	2008\2009	MALE	ABIA	17
51	2008\2009	MALE	OYO	17
52	2008\2009	FEMALE	EKITI	16
53	2008\2009	MALE	KWARA	18
54	2008\2009	MALE	KOGI	18
55	2008\2009	FEMALE	OSUN	16
56	2008\2009	MALE	OGUN	18
57	2008\2009	MALE	DELTA	19
58	2008\2009	MALE	IMO	19
59	2008\2009	MALE	DELTA	18
60	2008\2009	MALE	OGUN	18
61	2008\2009	MALE	AKWA IBOM	20
62	2008\2009	MALE	ANAMBRA	17
63	2008\2009	MALE	PLATEAU	19
64	2008\2009	FEMALE	BAYELSA	17
65	2008\2009	FEMALE	IMO	17
66	2008\2009	FEMALE	AKWA IBOM	16
67	2008\2009	MALE	AKWA IBOM	17
68	2008\2009	MALE	DELTA	16
69	2008\2009	FEMALE	OGUN	18
70	2008\2009	MALE	EDO	18
71	2008\2009	MALE	OYO	16
72	2008\2009	FEMALE	IMO	19
73	2008\2009	MALE	RIVERS	18
74	2008\2009	MALE	EKITI	18
75	2008\2009	MALE	ABIA	19
76	2008\2009	FEMALE	ABIA	17
77	2008\2009	FEMALE	ANAMBRA	17
78	2008\2009	FEMALE	ANAMBRA	16
79	2008\2009	MALE	EDO	17
80	2008\2009	MALE	ONDO	18
81	2008\2009	MALE	AKWA IBOM	18
82	2008\2009	MALE	OSUN	18
83	2008\2009	MALE	OYO	17
84	2008\2009	MALE	OSUN	17
85	2008\2009	FEMALE	EKITI	16
86	2008\2009	MALE	EKITI	19
87	2008\2009	MALE	KWARA	18
88	2008\2009	MALE	ANAMBRA	16
89	2008\2009	MALE	OYO	17
90	2008\2009	FEMALE	EKITI	17
91	2008\2009	MALE	DELTA	18
92	2008\2009	MALE	ABIA	17
93	2008\2009	MALE	OSUN	19
94	2008\2009	MALE	OGUN	17
95	2008\2009	MALE	OGUN	19
96	2008\2009	MALE	DELTA	17
97	2008\2009	FEMALE	OGUN	18
98	2008\2009	MALE	RIVERS	19
99	2008\2009	MALE	KWARA	18
100	2008\2009	MALE	LAGOS	18
101	2008\2009	FEMALE	DELTA	19
102	2008\2009	MALE	OSUN	17
103	2008\2009	MALE	OGUN	21
104	2008\2009	MALE	OGUN	17
105	2008\2009	FEMALE	ABIA	16
106	2008\2009	MALE	OSUN	17
107	2008\2009	MALE	OSUN	17
108	2008\2009	FEMALE	KWARA	18
109	2008\2009	MALE	ONDO	17
110	2008\2009	MALE	ONDO	19
111	2008\2009	MALE	AKWA IBOM	19
112	2008\2009	MALE	OGUN	19
113	2008\2009	MALE	RIVERS	17
114	2008\2009	MALE	KWARA	19
115	2008\2009	MALE	OYO	17
116	2008\2009	MALE	IMO	21
117	2008\2009	FEMALE	KOGI	17
118	2008\2009	MALE	ONDO	16
119	2008\2009	MALE	CROSS RIVER	18
120	2008\2009	MALE	OSUN	20
121	2008\2009	MALE	EKITI	21
122	2008\2009	MALE	ANAMBRA	18
123	2008\2009	MALE	EDO	19
124	2008\2009	MALE	AKWA IBOM	19
125	2008\2009	MALE	ABIA	17
126	2008\2009	MALE	ABIA	18
127	2008\2009	FEMALE	ONDO	16
128	2008\2009	MALE	OSUN	19
129	2008\2009	MALE	OGUN	17
130	2008\2009	MALE	IMO	19
131	2008\2009	MALE	DELTA	18
132	2008\2009	MALE	ANAMBRA	17
133	2008\2009	MALE	DELTA	18
134	2008\2009	MALE	DELTA	18
135	2008\2009	FEMALE	KENYA	20
136	2008\2009	MALE	EKITI	18
137	2008\2009	MALE	KOGI	18
138	2008\2009	FEMALE	EDO	17
139	2008\2009	MALE	ONDO	19
140	2008\2009	MALE	OYO	22
141	2008\2009	MALE	ONDO	17
142	2008\2009	MALE	DELTA	18
143	2008\2009	MALE	OYO	18
144	2008\2009	MALE	KOGI	18
145	2008\2009	MALE	ANAMBRA	18
146	2008\2009	MALE	OYO	19
147	2008\2009	MALE	OGUN	21
148	2008\2009	MALE	OSUN	20
149	2008\2009	MALE	ANAMBRA	19
150	2008\2009	MALE	BENUE	19
151	2008\2009	MALE	DELTA	18
152	2008\2009	MALE	RIVERS	17
153	2008\2009	MALE	IMO	17
154	2008\2009	MALE	OSUN	20
155	2008\2009	MALE	OGUN	18
156	2008\2009	MALE	OGUN	17
157	2008\2009	FEMALE	OGUN	18
158	2008\2009	MALE	ENUGU	19
159	2008\2009	MALE	AKWA IBOM	16
160	2008\2009	MALE	AKWA IBOM	19
161	2008\2009	MALE	DELTA	18
162	2008\2009	FEMALE	EDO	18
163	2008\2009	MALE	OGUN	22
164	2008\2009	MALE	OGUN	17
165	2008\2009	FEMALE	EKITI	17
166	2008\2009	MALE	ANAMBRA	20
167	2008\2009	MALE	OGUN	17
168	2008\2009	MALE	EDO	19
169	2008\2009	MALE	ANAMBRA	19
170	2008\2009	MALE	IMO	18
171	2008\2009	MALE	ONDO	18
172	2008\2009	MALE	ANAMBRA	18
173	2008\2009	MALE	ONDO	18
174	2008\2009	FEMALE	EDO	17
175	2008\2009	MALE	EDO	17
176	2008\2009	MALE	OGUN	19
177	2008\2009	MALE	OYO	17
178	2008\2009	FEMALE	BENUE	19
179	2008\2009	FEMALE	IMO	17
180	2008\2009	FEMALE	IMO	18
181	2008\2009	MALE	CROSS RIVER	17
182	2008\2009	FEMALE	OGUN	18
183	2008\2009	MALE	KWARA	20
184	2008\2009	MALE	ABIA	17
185	2008\2009	MALE	OSUN	17
186	2008\2009	FEMALE	DELTA	17
187	2008\2009	MALE	EBONYI	18
188	2008\2009	MALE	IMO	19
189	2008\2009	MALE	EDO	18
190	2008\2009	MALE	OGUN	18
191	2008\2009	MALE	OGUN	18
192	2008\2009	MALE	OYO	18
193	2008\2009	MALE	ONDO	17
194	2008\2009	MALE	OGUN	18
195	2008\2009	MALE	OSUN	18
196	2008\2009	FEMALE	OSUN	17
197	2008\2009	MALE	KADUNA	18
198	2008\2009	MALE	EDO	17
199	2008\2009	FEMALE	AKWA IBOM	19
200	2008\2009	MALE	KWARA	18
201	2008\2009	FEMALE	OGUN	19
202	2008\2009	MALE	AKWA IBOM	18
203	2008\2009	MALE	ANAMBRA	18
204	2008\2009	MALE	ANAMBRA	18
205	2008\2009	MALE	EKITI	22
206	2008\2009	MALE	EKITI	18
207	2008\2009	MALE	ONDO	16
208	2008\2009	MALE	EDO	18
209	2008\2009	MALE	EKITI	17
210	2008\2009	FEMALE	OGUN	18
211	2008\2009	FEMALE	ONDO	16
212	2008\2009	MALE	EKITI	17
213	2008\2009	FEMALE	ABIA	17
214	2008\2009	FEMALE	ONDO	17
215	2008\2009	MALE	DELTA	18
216	2008\2009	MALE	OGUN	17
217	2008\2009	FEMALE	OSUN	17
218	2008\2009	MALE	EKITI	20
219	2008\2009	MALE	OGUN	17
220	2008\2009	MALE	OYO	19
221	2008\2009	MALE	OSUN	17
222	2008\2009	MALE	OGUN	17
223	2008\2009	MALE	EDO	18
224	2008\2009	MALE	OGUN	16
225	2008\2009	MALE	DELTA	16
226	2008\2009	MALE	ANAMBRA	18
227	2008\2009	MALE	DELTA	19
228	2008\2009	MALE	ANAMBRA	18
229	2008\2009	MALE	KWARA	17
230	2008\2009	MALE	EDO	20
231	2008\2009	MALE	OGUN	22
232	2008\2009	MALE	OSUN	17
233	2008\2009	MALE	OSUN	16
234	2008\2009	MALE	KOGI	16
235	2008\2009	MALE	OSUN	18
236	2008\2009	MALE	OSUN	17
237	2008\2009	FEMALE	OYO	17
238	2008\2009	MALE	IMO	17
239	2008\2009	MALE	ANAMBRA	18
240	2008\2009	MALE	EBONYI	20
241	2008\2009	FEMALE	DELTA	17
242	2008\2009	FEMALE	EKITI	17
243	2008\2009	MALE	ANAMBRA	18
244	2008\2009	MALE	KOGI	17
245	2008\2009	FEMALE	ANAMBRA	19
246	2008\2009	MALE	ANAMBRA	17
247	2008\2009	FEMALE	ABIA	18
248	2008\2009	FEMALE	OGUN	17
249	2008\2009	MALE	DELTA	17
250	2008\2009	FEMALE	ONDO	17
251	2008\2009	MALE	ABIA	18
252	2008\2009	MALE	EDO	17
253	2008\2009	MALE	OGUN	17
254	2008\2009	MALE	EKITI	17
255	2008\2009	FEMALE	KOGI	20
256	2008\2009	MALE	OYO	17
257	2008\2009	MALE	ABIA	17
258	2008\2009	MALE	LAGOS	17
259	2008\2009	MALE	ABIA	17
260	2008\2009	MALE	ANAMBRA	17
261	2008\2009	MALE	OYO	17
262	2008\2009	FEMALE	ENUGU	17
263	2008\2009	FEMALE	OSUN	17
264	2008\2009	MALE	IMO	18
265	2008\2009	FEMALE	KOGI	18
266	2008\2009	MALE	EKITI	20
267	2008\2009	MALE	IMO	17
268	2008\2009	MALE	EDO	18
269	2008\2009	MALE	DELTA	17
270	2008\2009	MALE	OGUN	19
271	2008\2009	MALE	DELTA	19
272	2008\2009	MALE	OGUN	18
273	2008\2009	MALE	ANAMBRA	19
274	2008\2009	MALE	EKITI	19
275	2008\2009	MALE	EKITI	17
276	2008\2009	MALE	IMO	17
277	2008\2009	MALE	OGUN	19
278	2008\2009	MALE	BENUE	16
279	2008\2009	MALE	DELTA	19
280	2008\2009	FEMALE	OGUN	17
281	2008\2009	MALE	OYO	18
282	2008\2009	MALE	BAYELSA	19
283	2008\2009	MALE	CROSS RIVER	20
284	2008\2009	MALE	EBONYI	18
285	2008\2009	MALE	KWARA	19
286	2008\2009	FEMALE	EDO	17
287	2008\2009	MALE	LAGOS	18
288	2008\2009	MALE	CROSS RIVER	20
289	2008\2009	MALE	ABIA	18
290	2008\2009	MALE	DELTA	17
291	2008\2009	MALE	BAYELSA	17
292	2008\2009	MALE	EDO	17
293	2008\2009	MALE	ONDO	20
294	2008\2009	MALE	LAGOS	17
295	2008\2009	MALE	EDO	18
296	2008\2009	MALE	OGUN	18
297	2008\2009	MALE	OSUN	19
298	2008\2009	FEMALE	OGUN	17
299	2008\2009	MALE	DELTA	17
300	2008\2009	MALE	ABIA	17
301	2008\2009	MALE	LAGOS	17
302	2008\2009	FEMALE	ABIA	18
303	2008\2009	MALE	OSUN	17
304	2008\2009	FEMALE	KOGI	18
305	2008\2009	MALE	EDO	18
306	2008\2009	MALE	ONDO	17
307	2008\2009	FEMALE	OGUN	16
308	2008\2009	FEMALE	AKWA IBOM	18
309	2008\2009	FEMALE	OYO	16
310	2008\2009	MALE	OSUN	17
311	2008\2009	FEMALE	OSUN	18
312	2008\2009	MALE	CROSS RIVER	20
313	2008\2009	FEMALE	OYO	17
314	2008\2009	FEMALE	EBONYI	18
315	2008\2009	MALE	ANAMBRA	18
316	2008\2009	MALE	ANAMBRA	18
317	2008\2009	FEMALE	KOGI	18
318	2008\2009	FEMALE	DELTA	17
319	2008\2009	MALE	ONDO	18
320	2008\2009	FEMALE	ADAMAWA	17
321	2008\2009	FEMALE	ONDO	16
322	2008\2009	FEMALE	DELTA	18
323	2008\2009	FEMALE	LAGOS	18
324	2008\2009	MALE	AKWA IBOM	20
325	2008\2009	FEMALE	ANAMBRA	18
326	2008\2009	MALE	ANAMBRA	19
327	2008\2009	MALE	OSUN	18
328	2008\2009	MALE	OSUN	19
329	2008\2009	MALE	ANAMBRA	17
330	2008\2009	MALE	LAGOS	18
331	2008\2009	MALE	LAGOS	18
332	2008\2009	FEMALE	OSUN	17
333	2008\2009	MALE	OYO	18
334	2008\2009	MALE	DELTA	17
335	2008\2009	MALE	EDO	18
336	2008\2009	MALE	EDO	16
337	2008\2009	MALE	EDO	18
338	2008\2009	MALE	OYO	18
339	2008\2009	MALE	OSUN	19
340	2008\2009	MALE	ANAMBRA	17
341	2008\2009	MALE	EDO	19
342	2008\2009	FEMALE	ONDO	17
343	2008\2009	MALE	OGUN	18
344	2008\2009	FEMALE	OGUN	17
345	2008\2009	MALE	ABIA	18
346	2008\2009	MALE	OGUN	17
347	2008\2009	MALE	ANAMBRA	18
348	2008\2009	MALE	ANAMBRA	17
349	2008\2009	FEMALE	DELTA	16
350	2008\2009	FEMALE	ABIA	18
351	2008\2009	MALE	OGUN	17
352	2008\2009	MALE	BAUCHI	17
353	2008\2009	MALE	OGUN	17
354	2008\2009	MALE	BENUE	18
355	2008\2009	MALE	KWARA	17
356	2008\2009	MALE	IMO	18
357	2008\2009	MALE	RIVERS	17
358	2008\2009	FEMALE	ABIA	17
359	2008\2009	FEMALE	OYO	17
360	2008\2009	MALE	IMO	19
361	2008\2009	MALE	BENUE	19
362	2008\2009	MALE	ONDO	16
363	2008\2009	MALE	OYO	17
364	2008\2009	MALE	LAGOS	17
365	2008\2009	MALE	DELTA	18
366	2008\2009	MALE	KOGI	18
367	2008\2009	MALE	EDO	19
368	2008\2009	MALE	OGUN	18
369	2008\2009	FEMALE	DELTA	17
370	2008\2009	FEMALE	ABIA	17
371	2008\2009	MALE	EDO	17
372	2008\2009	MALE	AKWA IBOM	17
373	2008\2009	MALE	DELTA	17
374	2008\2009	MALE	AKWA IBOM	17
375	2008\2009	MALE	KWARA	17

## Sheet: 2009
Sample	Year of Admission	Gender	State of Origin	Entry Age
1	2009\2010	MALE	OGUN	17
2	2009\2010	MALE	DELTA	17
3	2009\2010	MALE	IMO	18
4	2009\2010	MALE	OGUN	17
5	2009\2010	MALE	ABIA	17
6	2009\2010	MALE	OSUN	18
7	2009\2010	MALE	OSUN	19
8	2009\2010	MALE	ANAMBRA	16
9	2009\2010	MALE	KWARA	19
10	2009\2010	MALE	ANAMBRA	17
11	2009\2010	MALE	ANAMBRA	16
12	2009\2010	FEMALE	BORNO	18
13	2009\2010	MALE	ANAMBRA	18
14	2009\2010	MALE	DELTA	17
15	2009\2010	MALE	ONDO	18
16	2009\2010	MALE	DELTA	18
17	2009\2010	MALE	OGUN	17
18	2009\2010	MALE	EKITI	17
19	2009\2010	MALE	DELTA	20
20	2009\2010	MALE	ANAMBRA	20
21	2009\2010	MALE	LAGOS	18
22	2009\2010	MALE	KADUNA	19
23	2009\2010	MALE	OGUN	17
24	2009\2010	MALE	KOGI	16
25	2009\2010	MALE	KWARA	18
26	2009\2010	MALE	OSUN	17
27	2009\2010	FEMALE	EKITI	17
28	2009\2010	MALE	OSUN	18
29	2009\2010	MALE	OGUN	17
30	2009\2010	MALE	KOGI	16
31	2009\2010	MALE	KOGI	18
32	2009\2010	MALE	OYO	17
33	2009\2010	MALE	DELTA	19
34	2009\2010	MALE	OSUN	19
35	2009\2010	FEMALE	LAGOS	17
36	2009\2010	MALE	OGUN	18
37	2009\2010	FEMALE	OGUN	16
38	2009\2010	MALE	DELTA	16
39	2009\2010	MALE	IMO	17
40	2009\2010	MALE	CROSS RIVER	17
41	2009\2010	MALE	EDO	17
42	2009\2010	MALE	KWARA	18
43	2009\2010	MALE	ANAMBRA	16
44	2009\2010	MALE	EDO	17
45	2009\2010	FEMALE	OYO	17
46	2009\2010	FEMALE	EDO	18
47	2009\2010	MALE	OGUN	19
48	2009\2010	FEMALE	IMO	17
49	2009\2010	FEMALE	OGUN	20
50	2009\2010	MALE	EKITI	21
51	2009\2010	MALE	OGUN	17
52	2009\2010	MALE	OSUN	18
53	2009\2010	MALE	DELTA	17
54	2009\2010	MALE	OGUN	17
55	2009\2010	MALE	OSUN	17
56	2009\2010	MALE	KOGI	17
57	2009\2010	MALE	EKITI	18
58	2009\2010	MALE	OYO	17
59	2009\2010	MALE	CROSS RIVER	16
60	2009\2010	MALE	ABIA	18
61	2009\2010	MALE	ABIA	18
62	2009\2010	FEMALE	OYO	16
63	2009\2010	FEMALE	OGUN	17
64	2009\2010	FEMALE	OYO	18
65	2009\2010	MALE	OSUN	18
66	2009\2010	FEMALE	DELTA	19
67	2009\2010	FEMALE	ABIA	17
68	2009\2010	MALE	OGUN	18
69	2009\2010	MALE	LAGOS	17
70	2009\2010	MALE	DELTA	18
71	2009\2010	FEMALE	OGUN	17
72	2009\2010	MALE	RIVERS	17
73	2009\2010	FEMALE	EDO	18
74	2009\2010	MALE	CROSS RIVER	17
75	2009\2010	MALE	AKWA IBOM	19
76	2009\2010	MALE	OSUN	19
77	2009\2010	MALE	ONDO	17
78	2009\2010	MALE	AKWA IBOM	17
79	2009\2010	MALE	EDO	17
80	2009\2010	FEMALE	OGUN	17
81	2009\2010	FEMALE	ONDO	17
82	2009\2010	MALE	Nasarawa	16
83	2009\2010	MALE	ANAMBRA	17
84	2009\2010	MALE	KWARA	17
85	2009\2010	MALE	EDO	18
86	2009\2010	MALE	ONDO	16
87	2009\2010	MALE	KWARA	19
88	2009\2010	MALE	ONDO	18
89	2009\2010	FEMALE	DELTA	18
90	2009\2010	MALE	ANAMBRA	18
91	2009\2010	MALE	ONDO	17
92	2009\2010	FEMALE	OYO	18
93	2009\2010	FEMALE	DELTA	17
94	2009\2010	MALE	EDO	20
95	2009\2010	MALE	EDO	17
96	2009\2010	FEMALE	ABIA	17
97	2009\2010	MALE	EKITI	18
98	2009\2010	MALE	CROSS RIVER	19
99	2009\2010	MALE	ABIA	17
100	2009\2010	MALE	RIVERS	17
101	2009\2010	FEMALE	DELTA	18
102	2009\2010	MALE	OSUN	17
103	2009\2010	MALE	OGUN	17
104	2009\2010	MALE	DELTA	17
105	2009\2010	MALE	EDO	17
106	2009\2010	FEMALE	EKITI	17
107	2009\2010	MALE	DELTA	17
108	2009\2010	MALE	OGUN	17
109	2009\2010	FEMALE	OGUN	16
110	2009\2010	MALE	KADUNA	16
111	2009\2010	MALE	LAGOS	17
112	2009\2010	MALE	AKWA IBOM	17
113	2009\2010	MALE	KOGI	17
114	2009\2010	MALE	OGUN	17
115	2009\2010	FEMALE	OSUN	17
116	2009\2010	MALE	ABIA	17
117	2009\2010	MALE	OYO	17
118	2009\2010	MALE	OGUN	17
119	2009\2010	MALE	LAGOS	18
120	2009\2010	MALE	ANAMBRA	18
121	2009\2010	MALE	ADAMAWA	17
122	2009\2010	FEMALE	OGUN	17
123	2009\2010	FEMALE	OGUN	16
124	2009\2010	MALE	IMO	18
125	2009\2010	MALE	OGUN	17
126	2009\2010	MALE	KWARA	18
127	2009\2010	FEMALE	EKITI	16
128	2009\2010	FEMALE	DELTA	17
129	2009\2010	FEMALE	ABIA	18
130	2009\2010	FEMALE	AKWA IBOM	17
131	2009\2010	MALE	ANAMBRA	18
132	2009\2010	MALE	ANAMBRA	17
133	2009\2010	MALE	LAGOS	17
134	2009\2010	MALE	ANAMBRA	19
135	2009\2010	FEMALE	DELTA	18
136	2009\2010	FEMALE	OYO	16
137	2009\2010	FEMALE	AKWA IBOM	17
138	2009\2010	FEMALE	DELTA	17
139	2009\2010	FEMALE	OSUN	17
140	2009\2010	FEMALE	ONDO	18
141	2009\2010	FEMALE	EKITI	17
142	2009\2010	FEMALE	OSUN	16
143	2009\2010	MALE	ONDO	17
144	2009\2010	MALE	ONDO	18
145	2009\2010	FEMALE	ONDO	16
146	2009\2010	FEMALE	EDO	17
147	2009\2010	MALE	KOGI	17
148	2009\2010	MALE	ONDO	17
149	2009\2010	MALE	EKITI	18
150	2009\2010	FEMALE	CROSS RIVER	18
151	2009\2010	FEMALE	DELTA	17
152	2009\2010	MALE	BAYELSA	17
153	2009\2010	MALE	OGUN	17
154	2009\2010	FEMALE	OGUN	17
155	2009\2010	MALE	OGUN	18
156	2009\2010	MALE	EKITI	18
157	2009\2010	MALE	OGUN	17
158	2009\2010	FEMALE	EKITI	17
159	2009\2010	MALE	EKITI	18
160	2009\2010	FEMALE	KOGI	18
161	2009\2010	MALE	KWARA	18
162	2009\2010	MALE	LAGOS	16
163	2009\2010	MALE	ONDO	19
164	2009\2010	MALE	LAGOS	17
165	2009\2010	MALE	IMO	18
166	2009\2010	FEMALE	LAGOS	18
167	2009\2010	MALE	ABIA	18
168	2009\2010	MALE	KOGI	19
169	2009\2010	FEMALE	OGUN	17
170	2009\2010	MALE	EDO	17
171	2009\2010	MALE	ANAMBRA	18
172	2009\2010	MALE	OGUN	22
173	2009\2010	MALE	ONDO	15
174	2009\2010	FEMALE	KWARA	17
175	2009\2010	MALE	KOGI	18
176	2009\2010	MALE	EDO	18
177	2009\2010	MALE	KWARA	17
178	2009\2010	FEMALE	KWARA	17
179	2009\2010	MALE	OGUN	18
180	2009\2010	MALE	LAGOS	20
181	2009\2010	MALE	OGUN	17
182	2009\2010	MALE	OGUN	16
183	2009\2010	FEMALE	ANAMBRA	18
184	2009\2010	MALE	EDO	16
185	2009\2010	FEMALE	EKITI	17
186	2009\2010	FEMALE	OSUN	17
187	2009\2010	FEMALE	OYO	17
188	2009\2010	MALE	OYO	17
189	2009\2010	FEMALE	IMO	18
190	2009\2010	FEMALE	EKITI	17
191	2009\2010	FEMALE	AKWA IBOM	19
192	2009\2010	MALE	OGUN	19
193	2009\2010	FEMALE	RIVERS	17
194	2009\2010	MALE	DELTA	17
195	2009\2010	FEMALE	EDO	19
196	2009\2010	FEMALE	BAYELSA	18
197	2009\2010	MALE	ANAMBRA	17
198	2009\2010	MALE	ANAMBRA	18
199	2009\2010	FEMALE	ANAMBRA	17
200	2009\2010	MALE	DELTA	18
201	2009\2010	MALE	DELTA	17
202	2009\2010	FEMALE	DELTA	17
203	2009\2010	FEMALE	OYO	18
204	2009\2010	MALE	EDO	17
205	2009\2010	FEMALE	EDO	16
206	2009\2010	MALE	ONDO	17
207	2009\2010	FEMALE	ABIA	17
208	2009\2010	MALE	ENUGU	16
209	2009\2010	FEMALE	KWARA	17
210	2009\2010	MALE	AKWA IBOM	19
211	2009\2010	FEMALE	LAGOS	21
212	2009\2010	MALE	DELTA	18
213	2009\2010	MALE	IMO	16
214	2009\2010	MALE	DELTA	18
215	2009\2010	FEMALE	OGUN	16
216	2009\2010	FEMALE	DELTA	17
217	2009\2010	FEMALE	DELTA	18
218	2009\2010	MALE	OGUN	19
219	2009\2010	FEMALE	EDO	18
220	2009\2010	MALE	DELTA	18
221	2009\2010	MALE	KWARA	17
222	2009\2010	FEMALE	DELTA	17
223	2009\2010	FEMALE	KADUNA	18
224	2009\2010	MALE	OGUN	18
225	2009\2010	MALE	OYO	18
226	2009\2010	MALE	DELTA	18
227	2009\2010	MALE	AKWA IBOM	16
228	2009\2010	MALE	RIVERS	18
229	2009\2010	FEMALE	LAGOS	16
230	2009\2010	MALE	EDO	16
231	2009\2010	FEMALE	ONDO	16
232	2009\2010	FEMALE	ONDO	16
233	2009\2010	MALE	KOGI	19
234	2009\2010	MALE	OYO	17
235	2009\2010	MALE	AKWA IBOM	18
236	2009\2010	MALE	AKWA IBOM	17
237	2009\2010	FEMALE	ABIA	17
238	2009\2010	MALE	ABIA	18
239	2009\2010	MALE	EDO	20
240	2009\2010	MALE	KWARA	17
241	2009\2010	MALE	DELTA	17
242	2009\2010	FEMALE	KWARA	18
243	2009\2010	FEMALE	ONDO	19
244	2009\2010	FEMALE	EDO	18
245	2009\2010	FEMALE	IMO	17
246	2009\2010	MALE	ANAMBRA	17
247	2009\2010	FEMALE	AKWA IBOM	18
248	2009\2010	FEMALE	ANAMBRA	18
249	2009\2010	MALE	IMO	17
250	2009\2010	MALE	OGUN	17
251	2009\2010	MALE	OSUN	17
252	2009\2010	FEMALE	ANAMBRA	17
253	2009\2010	MALE	KWARA	18
254	2009\2010	MALE	OSUN	17
255	2009\2010	MALE	EDO	19
256	2009\2010	MALE	OSUN	18
257	2009\2010	FEMALE	EDO	17
258	2009\2010	MALE	IMO	17
259	2009\2010	MALE	EDO	18
260	2009\2010	MALE	EDO	18
261	2009\2010	MALE	AKWA IBOM	18
262	2009\2010	MALE	EKITI	18
263	2009\2010	MALE	ONDO	21
264	2009\2010	FEMALE	IMO	17
265	2009\2010	FEMALE	AKWA IBOM	19
266	2009\2010	MALE	ANAMBRA	18
267	2009\2010	MALE	ABIA	17
268	2009\2010	FEMALE	OSUN	17
269	2009\2010	MALE	CROSS RIVER	18
270	2009\2010	MALE	DELTA	17
271	2009\2010	MALE	OYO	18
272	2009\2010	FEMALE	ONDO	17
273	2009\2010	MALE	ANAMBRA	18
274	2009\2010	MALE	ABIA	17
275	2009\2010	MALE	ABIA	18
276	2009\2010	MALE	ONDO	19
277	2009\2010	FEMALE	OGUN	17
278	2009\2010	MALE	OYO	17
279	2009\2010	MALE	OSUN	16
280	2009\2010	FEMALE	KWARA	18
281	2009\2010	MALE	ONDO	17
282	2009\2010	MALE	ABIA	18
283	2009\2010	MALE	BENUE	19
284	2009\2010	MALE	OSUN	17
285	2009\2010	MALE	ENUGU	17
286	2009\2010	FEMALE	OGUN	17
287	2009\2010	MALE	EDO	18
288	2009\2010	MALE	ONDO	18
289	2009\2010	MALE	AKWA IBOM	17
290	2009\2010	MALE	DELTA	18
291	2009\2010	MALE	EKITI	17
292	2009\2010	MALE	EKITI	17
293	2009\2010	MALE	EKITI	16
294	2009\2010	MALE	ABIA	17
295	2009\2010	MALE	DELTA	17
296	2009\2010	MALE	ANAMBRA	19
297	2009\2010	MALE	FCT	17
298	2009\2010	MALE	DELTA	17
299	2009\2010	MALE	IMO	18
300	2009\2010	MALE	DELTA	17
301	2009\2010	MALE	ONDO	18
302	2009\2010	MALE	ONDO	17
303	2009\2010	FEMALE	OYO	17
304	2009\2010	MALE	OGUN	18
305	2009\2010	FEMALE	OGUN	18
306	2009\2010	FEMALE	KADUNA	17
307	2009\2010	FEMALE	IMO	18
308	2009\2010	MALE	ONDO	18
309	2009\2010	MALE	DELTA	19
310	2009\2010	MALE	IMO	18
311	2009\2010	MALE	OSUN	17
312	2009\2010	MALE	EKITI	18
313	2009\2010	MALE	ONDO	19
314	2009\2010	FEMALE	OGUN	17
315	2009\2010	MALE	LAGOS	17
316	2009\2010	MALE	BAYELSA	17
317	2009\2010	MALE	LAGOS	18
318	2009\2010	MALE	AKWA IBOM	18
319	2009\2010	MALE	AKWA IBOM	18
320	2009\2010	MALE	KWARA	16
321	2009\2010	MALE	LAGOS	17
322	2009\2010	MALE	OYO	18
323	2009\2010	MALE	OGUN	18
324	2009\2010	MALE	ANAMBRA	18
325	2009\2010	MALE	EKITI	20
326	2009\2010	FEMALE	OSUN	17
327	2009\2010	MALE	OYO	17
328	2009\2010	FEMALE	KWARA	17
329	2009\2010	MALE	OGUN	18
330	2009\2010	MALE	OSUN	19
331	2009\2010	MALE	AKWA IBOM	19
332	2009\2010	MALE	EDO	18
333	2009\2010	MALE	OSUN	17
334	2009\2010	MALE	ONDO	18
335	2009\2010	MALE	AKWA IBOM	17
336	2009\2010	MALE	ONDO	18
337	2009\2010	MALE	OGUN	17
338	2009\2010	FEMALE	OYO	18
339	2009\2010	MALE	RIVERS	17
340	2009\2010	MALE	EKITI	18
341	2009\2010	MALE	ADAMAWA	18
342	2009\2010	MALE	ONDO	17
